# Supplementary material for: Genetic and Epigenetic Biomarkers Associated with Early Relapse in Pediatric Acute Lymphoblastic Leukemia: A Focused Bioinformatics Study on DNA-Repair Genes
Source: Biomedicines. 2024 Aug 5;12(8):1766. doi: 10.3390/biomedicines12081766 (PMC11351110; doi:10.3390/biomedicines12081766)
Supplement: Supplementary file 1 [file biomedicines-12-01766-s001.zip]

Archive with 10 entries (9 files):
- biomedicines-3107212-supplementary/biomedicines-3107212-supplementary/
- biomedicines-3107212-supplementary/biomedicines-3107212-supplementary/Revised supplementary Table 2 DNA repair genes - Gene list.xlsx
- biomedicines-3107212-supplementary/biomedicines-3107212-supplementary/Revised Supplementary Table 3 DE genes - microarray.xlsx
- biomedicines-3107212-supplementary/biomedicines-3107212-supplementary/Revised Supplementary Table 4 DE genes - RNA Seq.xlsx
- biomedicines-3107212-supplementary/biomedicines-3107212-supplementary/Supplementary Figure 1.pdf
- biomedicines-3107212-supplementary/biomedicines-3107212-supplementary/Supplementary Table 1 clincial data masterfile.xlsx
- biomedicines-3107212-supplementary/biomedicines-3107212-supplementary/Supplementary Table 5 genetic alteration status.xlsx
- biomedicines-3107212-supplementary/biomedicines-3107212-supplementary/Supplementary Table 6 Methylation status.xlsx
- biomedicines-3107212-supplementary/biomedicines-3107212-supplementary/Supplementary Table 7 downregulated miRs.xlsx
- biomedicines-3107212-supplementary/biomedicines-3107212-supplementary/Supplementary Table 8 list of miRs that target candidate genes.xlsx
