# Supplementary material for: Genetic and Epigenetic Biomarkers Associated with Early Relapse in Pediatric Acute Lymphoblastic Leukemia: A Focused Bioinformatics Study on DNA-Repair Genes
Source: Biomedicines. 2024 Aug 5;12(8):1766. doi: 10.3390/biomedicines12081766 (PMC11351110; doi:10.3390/biomedicines12081766)
Supplement: Supplementary file 1 [file biomedicines-12-01766-s001.zip › biomedicines-3107212-supplementary/biomedicines-3107212-supplementary/Revised supplementary Table 2 DNA repair genes - Gene list.xlsx]

## Sheet: Sheet1
#	Gene Name	pathway	function	locus	NCBI Entrez
1	UNG	Base excision repair (BER)	U	12q24.11	NM_080911
2	SMUG1	Base excision repair (BER)	U	12q13.13	NM_014311
3	MBD4	Base excision repair (BER)	U or T opposite G at CpG sequences	3q21.3	NM_003925
4	TDG	Base excision repair (BER)	U, T or ethenoC opposite G	12q23.3	NM_003211
5	OGG1	Base excision repair (BER)	8-oxoG opposite C	3p25.3	NM_016821
6	MUTYH (MYH)	Base excision repair (BER)	A opposite 8-oxoG	1p34.1	NM_012222
7	NTHL1 (NTH1)	Base excision repair (BER)	Ring-saturated or fragmented pyrimidines	16p13.3	NM_002528
8	MPG	Base excision repair (BER)	3-meA, ethenoA, hypoxanthine	16p13.3	NM_002434
9	NEIL1	Base excision repair (BER)	Removes thymine glycol	15q24.2	NM_024608
10	NEIL2	Base excision repair (BER)	Removes oxidative products of pyrimidines	8p23.1	NM_145043
11	NEIL3	Base excision repair (BER)	Removes oxidative products of pyrimidines	4q34	NM_018248
12	APEX1 (APE1)	Base excision repair (BER)	AP endonuclease	14q11.2	NM_001641
13	APEX2	Base excision repair (BER)	AP endonuclease	Xp11.21	NM_014481
14	LIG3	Base excision repair (BER)	DNA Ligase III	17q12	NM_013975
15	XRCC1	Base excision repair (BER)	LIG3 accessory factor	19q13.31	NM_006297
16	PNKP	Base excision repair (BER)	Converts some DNA breaks to ligatable ends	19q13.33	NM_007254
17	APLF	Base excision repair (BER)	Accessory factor for DNA end-joining	2p13.3	NM_173545
18	HMCES	Base excision repair (BER)	Reacts with AP sites	3q21.3	NM_020187
19	PARP1 (ADPRT)	Poly(ADP-ribose) polymerase (PARP) enzymes	Protects strand interruptions	1q42.12	NM_001618
20	PARP2 (ADPRTL2)	Poly(ADP-ribose) polymerase (PARP) enzymes	PARP-like enzyme	14q11.2	NM_005484
21	PARP3 (ADPRTL3)	Poly(ADP-ribose) polymerase (PARP) enzymes	PARP-like enzyme	3p21.1	NM_001003931
22	PARG	Poly(ADP-ribose) polymerase (PARP) enzymes	Poly(ADP-ribose) glycohydrolase	10q11.23	NM_003631
23	PARPBP	Poly(ADP-ribose) polymerase (PARP) enzymes	Binds PARP and modulates recombination	12q23.2	NM_001319988
24	MGMT	Direct reversal of damage	O6-meG alkyltransferase	10q26.3	NM_002412
25	ALKBH2 (ABH2)	Direct reversal of damage	1-meA dioxygenase	12q24.11	NM_001001655
26	ALKBH3 (DEPC1)	Direct reversal of damage	1-meA dioxygenase	11p11.2	NM_139178
27	TDP1	Repair of DNA-protein crosslinks	Removes 3'-tyrosylphosphate and 3'-phosphoglycolate from DNA; human disorder SCAN1	14q32.11	NM_018319
28	TDP2 (TTRAP)	Repair of DNA-protein crosslinks	5'- and 3'-tyrosyl DNA phosphodiesterase	6p22.3	NM_016614
29	SPRTN (Spartan)	Repair of DNA-protein crosslinks	Reads ubiquitylation	1q42.12-q43	NM_032018
30	MSH2	Mismatch excision repair (MMR)	Mismatch and loop recognition	2p21	NM_000251
31	MSH3	Mismatch excision repair (MMR)	Mismatch and loop recognition	5q14.1	NM_002439
32	MSH6	Mismatch excision repair (MMR)	Mismatch and loop recognition	2p16.3	NM_000179
33	MLH1	Mismatch excision repair (MMR)	MutL homologs, forming heterodimer	3p22.3	NM_000249
34	PMS2	Mismatch excision repair (MMR)	MutL homologs, forming heterodimer	7p22.1	NM_000535
35	MSH4	Mismatch excision repair (MMR)	MutS homologs specialized for meiosis	1p31.1	NM_002440
36	MSH5	Mismatch excision repair (MMR)	MutS homologs specialized for meiosis	6p21.33	NM_002441
37	MLH3	Mismatch excision repair (MMR)	MutL homologs of unknown function	14q24.3	NM_014381
38	PMS1	Mismatch excision repair (MMR)	MutL homologs of unknown function	2q32.2	NM_000534
39	PMS2P3 (PMS2L3)	Mismatch excision repair (MMR)	MutL homologs of unknown function	7q11.23	NM_005395
40	HFM1	Mismatch excision repair (MMR)	Helicase in meiotic-crossover formation	1p22.2	NM_001017975
41	XPC	Nucleotide excision repair (NER)	Binds DNA distortions	3p25.1	NM_004628
42	RAD23B	Nucleotide excision repair (NER)	Binds DNA distortions	9q31.2	NM_002874
43	CETN2	Nucleotide excision repair (NER)	Binds DNA distortions	Xq28	NM_004344
44	RAD23A	Nucleotide excision repair (NER)	Substitutes for RAD23B	19p13.13	NM_005053
45	XPA	Nucleotide excision repair (NER)	Binds damaged DNA in preincision complex	9q22.33	NM_000380
46	DDB1	Nucleotide excision repair (NER)	Complex defective in XP group E	11q12.2	NM_001923
47	DDB2 (XPE)	Nucleotide excision repair (NER)	Complex defective in XP group E	11p11.2	NM_000107
48	RPA1	Nucleotide excision repair (NER)	Binds DNA in preincision complex	17p13.3	NM_002945
49	RPA2	Nucleotide excision repair (NER)	Binds DNA in preincision complex	1p35.3	NM_002946
50	RPA3	Nucleotide excision repair (NER)	Binds DNA in preincision complex	7p21.3	NM_002947
51	ERCC3 (XPB)	Nucleotide excision repair (NER)	3' to 5' DNA helicase	2q14.3	NM_000122
52	ERCC2 (XPD)	Nucleotide excision repair (NER)	5' to 3' DNA helicase	19q13.32	NM_000400
53	GTF2H1	Nucleotide excision repair (NER)	Core TFIIH subunit p62	11p15.1	NM_005316
54	GTF2H2	Nucleotide excision repair (NER)	Core TFIIH subunit p44	5q13.2	NM_001515
55	GTF2H3	Nucleotide excision repair (NER)	Core TFIIH subunit p34	12q24.31	NM_001516
56	GTF2H4	Nucleotide excision repair (NER)	Core TFIIH subunit p52	6p21.33	NM_001517
57	GTF2H5 (TTDA)	Nucleotide excision repair (NER)	Core TFIIH subunit p8	6p25.3	NM_207118
58	GTF2E2	Nucleotide excision repair (NER)	TFIIE subunit, mutated in TTD	8p12	NM_002095
59	CDK7	Nucleotide excision repair (NER)	Kinase subunits of TFIIH	5q13.2	NM_001799
60	CCNH	Nucleotide excision repair (NER)	Kinase subunits of TFIIH	5q14.3	NM_001239
61	MNAT1	Nucleotide excision repair (NER)	Kinase subunits of TFIIH	14q23.1	NM_002431
62	ERCC5 (XPG)	Nucleotide excision repair (NER)	3' incision	13q33.1	NM_000123
63	ERCC1	Nucleotide excision repair (NER)	5' incision DNA binding subunit	19q13.32	NM_001983
64	ERCC4 (XPF)	Nucleotide excision repair (NER)	5' incision catalytic subunit	16p13.12	NM_005236
65	LIG1	Nucleotide excision repair (NER)	DNA ligase	19q13.32	NM_000234
66	ERCC8 (CSA)	Nucleotide excision repair (NER)	Cockayne syndrome and UV-Sensitive Syndrome; Needed for transcription-coupled NER	5q12.1	NM_000082
67	ERCC6 (CSB)	Nucleotide excision repair (NER)	Cockayne syndrome and UV-Sensitive Syndrome; Needed for transcription-coupled NER	10q11.23	NM_000124
68	UVSSA (KIAA1530)	Nucleotide excision repair (NER)	Cockayne syndrome and UV-Sensitive Syndrome; Needed for transcription-coupled NER	4p16.3	NM_020894
69	XAB2 (HCNP)	Nucleotide excision repair (NER)	Pre-mRNA splicing; Associates with PRPF19, CSA, CSB	19p13.2	NM_020196
70	MMS19	Nucleotide excision repair (NER)	Iron-sulfur cluster loading and transport	10q24.1	NM_022362
71	RAD51	Homologous recombination	Homologous pairing	15q15.1	NM_002875
72	RAD51B	Homologous recombination	Rad51 homolog	14q24.1	NM_002877
73	RAD51D	Homologous recombination	Rad51 homolog	17q12	NM_002878
74	HELQ (HEL308)	Homologous recombination	DNA helicase in RAD51 paralog complex	4q21.23	NM_133636
75	SWI5	Homologous recombination	Accessory factor for loading RAD51	9q34.11	NM_001040011
76	SWSAP1	Homologous recombination	Shu subunits, RAD51 recruitment	19p13.2	NM_175871
77	ZSWIM7 (SWS1)	Homologous recombination	Shu subunits, RAD51 recruitment	17p12	NM_001042697
78	SPIDR	Homologous recombination	Shu subunits, RAD51 recruitment	8q11.21	NM_001080394
79	PDS5B	Homologous recombination	Shu subunits, RAD51 recruitment	13q13.1	NM_015032
80	DMC1	Homologous recombination	Rad51 homolog, meiosis	22q13.1	NM_007068
81	XRCC2	Homologous recombination	DNA break and crosslink repair	7q36.1	NM_005431
82	XRCC3	Homologous recombination	DNA break and crosslink repair	14q32.33	NM_005432
83	RAD52	Homologous recombination	Accessory factors for recombination	12p13.33	NM_134424
84	RAD54L	Homologous recombination	Accessory factors for recombination	1p34.1	NM_003579
85	RAD54B	Homologous recombination	Accessory factors for recombination	8q22.1	NM_012415
86	BRCA1	Homologous recombination	Accessory factor for transcription and recombination, E3 Ubiquitin ligase	17q21.31	NM_007294
87	BARD1	Homologous recombination	BRCA1-associated	2q35	NM_000465
88	ABRAXAS1	Homologous recombination	In BRCA1 A complex	4q21.23	NM_139076
89	PAXIP1 (PTIP)	Homologous recombination	MDC1 paralog in 53BP1 pathway	7q36.2	NM_007349
90	SMC5	Homologous recombination	Recruit cohesion during HR	9q21.12	NM_015110
91	SMC6	Homologous recombination	Recruit cohesion during HR	2p24.2	NM_001142286
92	SHLD1	Homologous recombination	Suppressing end-resection	20p12.3	NM_001303477
93	SHLD2 (FAM35A)	Homologous recombination	Suppressing end-resection	10q23.2	NM_001330112
94	SHLD3	Homologous recombination	Suppressing end-resection	5q12.3	NM_001365341
95	SEM1 (SHFM1) (DSS1)	Homologous recombination	BRCA2 associated	7q21.3	NM_006304
96	RAD50	Homologous recombination	ATPase in complex with MRE11A, NBS1	5q23.3	NM_005732
97	MRE11A	Homologous recombination	3' exonuclease, defective in ATLD (ataxia-telangiectasia-like disorder)	11q21	NM_005590
98	NBN (NBS1)	Homologous recombination	Mutated in Nijmegen breakage syndrome	8q21.3	NM_002485
99	RBBP8 (CtIP)	Homologous recombination	Promotes DNA end resection	18q11.2	NM_002894
100	MUS81	Homologous recombination	Subunits of structure-specific DNA nuclease	11q13.1	NM_025128
101	EME1 (MMS4L)	Homologous recombination	Subunits of structure-specific DNA nuclease	17q21.33	NM_152463
102	EME2	Homologous recombination	Subunits of structure-specific DNA nuclease	16p13.3	NM_001257370
103	SLX1A (GIYD1)	Homologous recombination	Subunit of SLX1-SLX4 structure-specific nuclease, two identical tandem genes in the human genome	16p11.2	NM_001014999
104	SLX1B (GIYD2)	Homologous recombination	Subunit of SLX1-SLX4 structure-specific nuclease, two identical tandem genes in the human genome	16p11.2	NM_024044
105	GEN1	Homologous recombination	Nuclease cleaving Holliday junctions	2p24.2	NM_182625
106	XRCC6 (Ku70)	Non-homologous end-joining	DNA end binding subunit	22q13.2	NM_001469
107	XRCC5 (Ku80)	Non-homologous end-joining	DNA end binding subunit	2q35	NM_021141
108	PRKDC	Non-homologous end-joining	DNA-dependent protein kinase catalytic subunit	8q11.21	NM_006904
109	LIG4	Non-homologous end-joining	Ligase	13q33.3	NM_002312
110	XRCC4	Non-homologous end-joining	Ligase accessory factor	5q14.2	NM_003401
111	DCLRE1C (Artemis)	Non-homologous end-joining	Nuclease	10p13	NM_022487
112	NHEJ1 (XLF, Cernunnos)	Non-homologous end-joining	End-joining factor	2q35	NM_024782
113	FANCA	Fanconi Anemia	FANCA	16q24.3	NM_000135
114	FANCB	Fanconi Anemia	FANCB	Xp22.31	NM_152633
115	FANCC	Fanconi Anemia	FANCC	9q22.32	NM_000136
116	BRCA2 (FANCD1)	Fanconi Anemia	Cooperation with RAD51, essential function	13q13.1	NM_000059
117	FANCD2	Fanconi Anemia	Target for monoubiquitination	3p25.3	NM_033084
118	FANCE	Fanconi Anemia	FANCE	6p21.31	NM_021922
119	FANCF	Fanconi Anemia	FANCF	11p14.3	NM_022725
120	FANCG (XRCC9)	Fanconi Anemia	FANCG	9p13.3	NM_004629
121	FANCI (KIAA1794)	Fanconi Anemia	target for monoubiquitination	15q26.1	NM_018193
122	BRIP1 (FANCJ)	Fanconi Anemia	DNA helicase, BRCA1-interacting	17q23	NM_032043
123	FANCL	Fanconi Anemia	FANCL	2p16.1	NM_018062
124	FANCM	Fanconi Anemia	helicase / translocase	14q21.3	NM_020937
125	PALB2 (FANCN)	Fanconi Anemia	Co-localizes with BRCA2 (FANCD1)	16p12.1	NM_024675
126	RAD51C (FANCO)	Fanconi Anemia	Rad51 homolog , FANCO	17q23.2	NM_002876
127	SLX4(FANCP)	Fanconi Anemia	nuclease subunit / scaffold SLX4 , FANCP	16p13.3	NM_032444
128	FAAP20 (C1orf86)	Fanconi Anemia	FANCA - associated	1p36.33	NM_182533
129	FAAP24 (C19orf40)	Fanconi Anemia	FAAP24	19q13.11	NM_152266
130	FAAP100	Fanconi Anemia	Part of FA core complex	17q25.3	NM_025161
131	UBE2T (FANCT)	Fanconi Anemia	E2 ligase for FANCL	1q32.1	NM_014176
132	ATR	Other DNA Damage Response Genes	ATM- and PI-3K-like essential kinase	3q23	NM_001184
133	ATRIP	Other DNA Damage Response Genes	ATR-interacting protein	3p21.31	NM_130384
134	MDC1	Other DNA Damage Response Genes	Mediator of DNA damage checkpoint	6p21.3	NM_014641
135	PCNA	Other DNA Damage Response Genes	Sliding clamp for pol delta and pol epsilon	20p12.3	NM_002592
136	RAD1	Other DNA Damage Response Genes	subunits of PCNA-like sensor of damaged DNA	5p13.2	NM_002853
137	RAD9A	Other DNA Damage Response Genes	subunits of PCNA-like sensor of damaged DNA	11q13.2	NM_004584
138	HUS1	Other DNA Damage Response Genes	subunits of PCNA-like sensor of damaged DNA	7p12.3	NM_004507
139	RAD17 (RAD24)	Other DNA Damage Response Genes	RFC-like DNA damage sensor	5q13.2	NM_002873
140	CHEK1	Other DNA Damage Response Genes	Effector kinases	11q24.2	NM_001274
141	CHEK2	Other DNA Damage Response Genes	Effector kinases	22q12.1	NM_007194
142	TP53	Other DNA Damage Response Genes	Regulation of the cell cycle	17p13.1	NM_000546
143	TP53BP1 (53BP1)	Other DNA Damage Response Genes	chromatin-binding checkpoint protein	15q15-q21	NM_001141980
144	RIF1	Other DNA Damage Response Genes	suppressor of 5'-end-resection	2q23.3	NM_001177665
145	TOPBP1	Other DNA Damage Response Genes	DNA damage checkpoint control	3q22.1	NM_007027
146	CLK2	Other DNA Damage Response Genes	S-phase check point and biological clock protein	1q21	NM_003993
147	PER1	Other DNA Damage Response Genes	S-phase check point and biological clock protein	17p12	NM_002616
