# Supplementary material for: Genetic and Epigenetic Biomarkers Associated with Early Relapse in Pediatric Acute Lymphoblastic Leukemia: A Focused Bioinformatics Study on DNA-Repair Genes
Source: Biomedicines. 2024 Aug 5;12(8):1766. doi: 10.3390/biomedicines12081766 (PMC11351110; doi:10.3390/biomedicines12081766)
Supplement: Supplementary file 1 [file biomedicines-12-01766-s001.zip › biomedicines-3107212-supplementary/biomedicines-3107212-supplementary/Revised Supplementary Table 3 DE genes - microarray.xlsx]

## Sheet: Sheet1
Gene	Cytoband	pathway	early relapse group	late relapse group	fold-change	p-Value	Higher expression in
DDB1	11q12.2	Nucleotide excision repair (NER)	3245.46	2521.35	1.28719	6.798e-05	early relapse group
NHEJ1	2q35	Non-homologous end-joining	417.75	333.94	1.25097	6.88e-05	early relapse group
PARP1	1q42.12	Poly(ADP-ribose) polymerase (PARP) enzymes that bind to DNA	3985.84	2551.83	1.56195	0.0007569	early relapse group
SEM1	7q21.3	Homologous recombination	1958.13	1491.84	1.31256	0.0008275	early relapse group
ERCC1	19q13.32	Nucleotide excision repair (NER)	2061.23	1574.5	1.30913	0.003601	early relapse group
TDP2	6p22.3	Repair of DNA-protein crosslinks	2024.32	1649.5	1.22723	0.004618	early relapse group
ALKBH3	11p11.2	Direct reversal of damage	570.33	436.93	1.30531	0.004776	early relapse group
HUS1	7p12.3	subunits of PCNA-like sensor of damaged DNA	720.07	610.15	1.18015	0.007036	early relapse group
RAD23A	19p13.13	Nucleotide excision repair (NER)	2999.54	2421.81	1.23855	0.00729	early relapse group
TP53	17p13.1	Regulation of the cell cycle	1149.01	772.11	1.48814	0.008668	early relapse group
FANCF	11p14.3	Fanconi Anemia	314.95	256.77	1.22658	0.009488	early relapse group
FANCG	9p13.3	Fanconi Anemia	1208.94	939.6	1.28665	0.011	early relapse group
ABRAXAS1	4q21.23	Homologous recombination	648.08	515.23	1.25785	0.0185	early relapse group
GTF2E2	8p12	Nucleotide excision repair (NER)	918.37	776.59	1.18257	0.022	early relapse group
XRCC5	2q35	Non-homologous end-joining	5296.38	4651.23	1.13871	0.0246	early relapse group
APEX1	14q11.2	Base excision repair (BER)	8692.65	7407.04	1.17357	0.0476	early relapse group
MMS19	10q24.1	Nucleotide excision repair (NER)	806.31	715.69	1.12662	0.0487	early relapse group
XAB2	19p13.2	Nucleotide excision repair (NER)	285.66	241.41	1.1833	0.0493	early relapse group
PCNA	20p12.3	Sliding clamp for pol delta and pol epsilon	8265.41	6733.73	1.22746	0.0509	early relapse group
EME2	16p13.3	Homologous recombination	739.38	634.51	1.16528	0.0567	early relapse group
RAD51	15q15.1	Homologous recombination	590.74	470.85	1.25462	0.0629	early relapse group
LIG3	17q12	Base excision repair (BER)	325.85	277.18	1.17559	0.0638	early relapse group
MUS81	11q13	Homologous recombination	812.12	715.21	1.1355	0.0717	early relapse group
PRKDC	8q11.21	Non-homologous end-joining	2113.61	1776.56	1.18972	0.0723	early relapse group
SHLD1	20p12.3	Homologous recombination	452.96	389.99	1.16147	0.0824	early relapse group
SWI5	9q34.11	Homologous recombination	616.73	531.6	1.16014	0.083	early relapse group
RAD1	5p13.2	subunits of PCNA-like sensor of damaged DNA	821.73	729.94	1.12575	0.105	early relapse group
TDP1	14q32.11	Repair of DNA-protein crosslinks	646.73	581.8	1.1116	0.112	early relapse group
RPA2	1p35.3	Nucleotide excision repair (NER)	1609.5	1371.89	1.1732	0.115	early relapse group
MPG	16p13.3	Base excision repair (BER)	1383.08	1142.98	1.21006	0.119	early relapse group
SLX1B	16p11.2	Homologous recombination	1287.54	1125.71	1.14376	0.119	early relapse group
APEX2	Xp11.21	Base excision repair (BER)	602.84	530.56	1.13623	0.136	early relapse group
UNG	12q24.11	Base excision repair (BER)	1278.02	1034.6	1.23528	0.144	early relapse group
XRCC1	19q13.31	Base excision repair (BER)	535.13	489.51	1.0932	0.152	early relapse group
PNKP	19q13.33	Base excision repair (BER)	714.44	627.31	1.13889	0.154	early relapse group
MUTYH	1p34.1	Base excision repair (BER)	1042.99	947.02	1.10134	0.155	early relapse group
XRCC6	22q13.2	Non-homologous end-joining	8561.68	7820.68	1.09475	0.161	early relapse group
OGG1	3p25.3	Base excision repair (BER)	466.41	411.97	1.13215	0.173	early relapse group
SLX4	16p13.3	Fanconi Anemia	506.8	469.16	1.08023	0.199	early relapse group
MDC1	6p21.33	Mediator of DNA damage checkpoint	914.67	836.45	1.09351	0.2	early relapse group
RPA3	7p21.3	Nucleotide excision repair (NER)	3033.77	2545.81	1.19167	0.201	early relapse group
PMS2	7p22.1	Mismatch excision repair (MMR)	450.63	414.37	1.08751	0.208	early relapse group
SLX1A	16p11.2	Homologous recombination	730.32	654.5	1.11584	0.209	early relapse group
ALKBH2	12q24.11	Direct reversal of damage	197.32	173.32	1.13847	0.212	early relapse group
FANCC	9q22.32	Fanconi Anemia	437.69	400.06	1.09406	0.222	early relapse group
FAAP100	17q25.3	Fanconi Anemia	802.9	712.94	1.12618	0.235	early relapse group
UBE2T	1q32.1	Fanconi Anemia	624.24	501.47	1.24482	0.237	early relapse group
HMCES	3q21.3	Base excision repair (BER)	3049.63	2736.99	1.11423	0.238	early relapse group
RAD54L	1p34.1	Homologous recombination	282.68	249.85	1.1314	0.24	early relapse group
GTF2H5	6q25.3	Nucleotide excision repair (NER)	1140.84	991.44	1.15069	0.265	early relapse group
LIG1	19q13.33	Nucleotide excision repair (NER)	903.86	809.53	1.11652	0.284	early relapse group
RBBP8	18q11.2	Homologous recombination	1973.78	1819.74	1.08465	0.293	early relapse group
SMC5	9q21.12	Homologous recombination	1480.84	1340.2	1.10494	0.306	early relapse group
XPA	9q22.33	Nucleotide excision repair (NER)	586.84	534.8	1.09731	0.307	early relapse group
PAXIP1	7q36.2	Homologous recombination	1163.62	1078.86	1.07856	0.325	early relapse group
GTF2H1	11p15.1	Nucleotide excision repair (NER)	940.34	856.19	1.09828	0.334	early relapse group
RAD23B	9q31.2	Nucleotide excision repair (NER)	5705.16	5353.85	1.06562	0.368	early relapse group
PMS2P3	7q11.23	Mismatch excision repair (MMR)	2095.25	1963.1	1.06732	0.372	early relapse group
NTHL1	16p13.3	Base excision repair (BER)	695.05	631.67	1.10034	0.374	early relapse group
FANCD2	3p25.3	Fanconi Anemia	742.12	687.68	1.07916	0.38	early relapse group
TP53BP1	15q15.3	chromatin-binding checkpoint protein	967.05	909.5	1.06328	0.382	early relapse group
CHEK1	11q24.2	Effector kinases	690.61	648.96	1.06418	0.409	early relapse group
FANCA	16q24.3	Fanconi Anemia	410.75	389.49	1.05458	0.42	early relapse group
RPA1	17p13.3	Nucleotide excision repair (NER)	2448.07	2251.37	1.08737	0.45	early relapse group
XRCC4	5q14.2	Non-homologous end-joining	150.93	140.77	1.07217	0.454	early relapse group
HELQ	4q21.23	Homologous recombination	520.99	497	1.04827	0.488	early relapse group
ATR	3q23	ATM- and PI-3K-like essential kinase	1404.02	1331.76	1.05426	0.505	early relapse group
TOPBP1	3q22.1	DNA damage checkpoint control	2036.86	1950.51	1.04427	0.526	early relapse group
FAAP20	1p36.33	Fanconi Anemia	785.14	744.97	1.05392	0.568	early relapse group
SWSAP1	19p13.2	Homologous recombination	224.39	213.15	1.05273	0.604	early relapse group
RAD51C	17q22	Fanconi Anemia	452.51	431.07	1.04974	0.608	early relapse group
CDK7	5q13.2	Nucleotide excision repair (NER)	1269.68	1228.96	1.03313	0.63	early relapse group
SMUG1	12q13.13	Base excision repair (BER)	359.38	341.15	1.05344	0.633	early relapse group
MSH2	2p21-p16.3	Mismatch excision repair (MMR)	538.95	511.68	1.0533	0.644	early relapse group
MLH1	3p22.2	Mismatch excision repair (MMR)	1418.11	1378.78	1.02853	0.648	early relapse group
FANCI	15q26.1	Fanconi Anemia	884.73	850.29	1.0405	0.67	early relapse group
XPC	3p25.1	Nucleotide excision repair (NER)	854.05	834.23	1.02376	0.706	early relapse group
GTF2H2	5q13.2	Nucleotide excision repair (NER)	425.68	405.11	1.05078	0.729	early relapse group
ERCC8	5q12.1	Nucleotide excision repair (NER)	348.13	341.09	1.02064	0.739	early relapse group
MLH3	14q24.3	Mismatch excision repair (MMR)	350.45	343.36	1.02065	0.766	early relapse group
MGMT	10q26.3	Direct reversal of damage	1272.21	1239.54	1.02636	0.81	early relapse group
TDG	12q23.3	Base excision repair (BER)	2696.91	2665.47	1.0118	0.819	early relapse group
PALB2	16p12.2	Fanconi Anemia	297.1	291.6	1.01886	0.824	early relapse group
PARP10	8q24.3	Poly(ADP-ribose) polymerase (PARP) enzymes that bind to DNA	1430.58	1402.59	1.01996	0.843	early relapse group
ERCC2	19q13.32	Nucleotide excision repair (NER)	222.68	217.93	1.0218	0.843	early relapse group
PARP15	3q21.1	Poly(ADP-ribose) polymerase (PARP) enzymes that bind to DNA	659.29	631.99	1.0432	0.868	early relapse group
CETN2	Xq28	Nucleotide excision repair (NER)	1222.88	1202.35	1.01707	0.871	early relapse group
NBN	8q21.3	Homologous recombination	1536.12	1525.17	1.00718	0.911	early relapse group
PARP3	3p21.2	Poly(ADP-ribose) polymerase (PARP) enzymes that bind to DNA	302.52	301.31	1.00402	0.957	early relapse group
NEIL2	8p23.1	Base excision repair (BER)	347.24	345.99	1.00361	0.974	early relapse group
XRCC3	14q32.33	Homologous recombination	66.57	66.28	1.00438	0.978	early relapse group
GTF2H4	6p21.33	Nucleotide excision repair (NER)	534.16	534.14	1.00004	1	early relapse group
PARP14	3q21.1	Poly(ADP-ribose) polymerase (PARP) enzymes that bind to DNA	757.19	1108.11	-1.46345	0.001321	late relapse group
SMC6	2p24.2	Homologous recombination	1147.11	1675.5	-1.46063	0.002232	late relapse group
RAD50	5q31.1	Homologous recombination	2472.8	3320.65	-1.34287	0.0123	late relapse group
UVSSA	4p16.3	Nucleotide excision repair (NER)	891.27	1054.52	-1.18317	0.0254	late relapse group
LIG4	13q33.3	Non-homologous end-joining	1314.88	1809.01	-1.3758	0.03	late relapse group
RIF1	2q23.3	suppressor of 5'-end-resection	1215.98	1457.82	-1.19888	0.0321	late relapse group
RAD51B	14q24.1	Homologous recombination	365.01	434.45	-1.19024	0.0348	late relapse group
PARP2	14q11.2	Poly(ADP-ribose) polymerase (PARP) enzymes that bind to DNA	1085.12	1251.14	-1.153	0.0393	late relapse group
SPIDR	8q11.21	Homologous recombination	343.48	388.74	-1.13177	0.0794	late relapse group
ERCC6	10q11.23	Nucleotide excision repair (NER)	168.05	205.9	-1.22523	0.0802	late relapse group
FANCB	Xp22.2	Fanconi Anemia	151.27	176.34	-1.16573	0.0879	late relapse group
PER1	17p13.1	S-phase check point and biological clock protein	1863.19	2274.87	-1.22095	0.105	late relapse group
FANCL	2p16.1	Fanconi Anemia	738.39	851.05	-1.15258	0.113	late relapse group
PMS1	2q32.2	Mismatch excision repair (MMR)	1069.44	1195.21	-1.1176	0.134	late relapse group
RAD54B	8q22.1	Homologous recombination	187.85	218.18	-1.16146	0.136	late relapse group
PARP11	12p13.32	Poly(ADP-ribose) polymerase (PARP) enzymes that bind to DNA	414.1	459.15	-1.10879	0.148	late relapse group
NEIL1	15q24.2	Base excision repair (BER)	3330.78	4157.91	-1.24833	0.177	late relapse group
RAD52	12p13.33	Homologous recombination	301.02	337.28	-1.12046	0.197	late relapse group
BARD1	2q35	Homologous recombination	719.4	841.93	-1.17032	0.21	late relapse group
XRCC2	7q36.1	Homologous recombination	745.15	837.04	-1.12332	0.273	late relapse group
DMC1	22q13.1	Homologous recombination	164.99	183.85	-1.11431	0.279	late relapse group
MSH6	2p16.3	Mismatch excision repair (MMR)	4982.51	5426.26	-1.08906	0.286	late relapse group
PARP12	7q34	Poly(ADP-ribose) polymerase (PARP) enzymes that bind to DNA	1302.57	1397.06	-1.07254	0.305	late relapse group
FANCM	14q21.2	Fanconi Anemia	342.79	381.99	-1.11436	0.307	late relapse group
MSH3	5q14.1	Mismatch excision repair (MMR)	540.07	567.46	-1.05072	0.35	late relapse group
BRIP1	17q23.2	Fanconi Anemia	118.2	132.19	-1.11836	0.352	late relapse group
GEN1	2p24.2	Homologous recombination	400.04	449.31	-1.12316	0.369	late relapse group
BRCA2	13q13.1	Fanconi Anemia	73.31	85.96	-1.17255	0.38	late relapse group
EME1	17q21.33	Homologous recombination	1057.02	1135.45	-1.0742	0.39	late relapse group
ERCC5	13q33.1	Nucleotide excision repair (NER)	998.96	1051.99	-1.05309	0.42	late relapse group
APLF	2p13.3	Base excision repair (BER)	171.69	189.32	-1.10269	0.455	late relapse group
ERCC4	16p13.12	Nucleotide excision repair (NER)	105.72	115.64	-1.09383	0.519	late relapse group
PARG	10q11.23	Poly(ADP-ribose) polymerase (PARP) enzymes that bind to DNA	1655.79	1729.15	-1.04431	0.542	late relapse group
RAD17	5q13.2	RFC-like DNA damage sensor	1183.28	1217.6	-1.029	0.651	late relapse group
ERCC3	2q14.3	Nucleotide excision repair (NER)	646.15	661.35	-1.02352	0.684	late relapse group
MNAT1	14q23.1	Nucleotide excision repair (NER)	304.21	314.92	-1.03521	0.709	late relapse group
CHEK2	22q12.1	Effector kinases	283.28	293.63	-1.03654	0.726	late relapse group
FAAP24	19q13.11	Fanconi Anemia	298.58	306.19	-1.02549	0.74	late relapse group
MBD4	3q21.3	Base excision repair (BER)	4282.95	4362.19	-1.0185	0.762	late relapse group
GTF2H3	12q24.31	Nucleotide excision repair (NER)	1840.51	1878.83	-1.02082	0.769	late relapse group
FANCE	6p21.31	Fanconi Anemia	563.01	576.36	-1.02371	0.769	late relapse group
DDB2	11p11.2	Nucleotide excision repair (NER)	680.58	704.56	-1.03523	0.77	late relapse group
NEIL3	4q34.3	Base excision repair (BER)	208.95	214.84	-1.02819	0.793	late relapse group
MSH4	1p31.1	Mismatch excision repair (MMR)	85.4	89.09	-1.04321	0.794	late relapse group
BRCA1	17q21.31	Homologous recombination	505.08	518.12	-1.02582	0.802	late relapse group
RAD9A	11q13.2	subunits of PCNA-like sensor of damaged DNA	824.3	836.91	-1.0153	0.817	late relapse group
PARP16	15q22.31	Poly(ADP-ribose) polymerase (PARP) enzymes that bind to DNA	595.64	604.1	-1.0142	0.843	late relapse group
CLK2	1q22	S-phase check point and biological clock protein	1357.36	1374.21	-1.01241	0.847	late relapse group
SHLD2	10q23.2	Homologous recombination	1701.08	1720.59	-1.01147	0.871	late relapse group
CCNH	5q14.3	Nucleotide excision repair (NER)	2041.03	2069.41	-1.0139	0.878	late relapse group
DCLRE1C	10p13	Non-homologous end-joining	2630.83	2651.43	-1.00783	0.91	late relapse group
HFM1	1p22.2	Mismatch excision repair (MMR)	64.54	65.8	-1.01952	0.913	late relapse group
RAD51D	17q12	Homologous recombination	253.41	255.41	-1.00789	0.924	late relapse group
SPRTN	1q42.2	Repair of DNA-protein crosslinks	275.17	277.09	-1.00698	0.94	late relapse group
MSH5	6p21.33	Mismatch excision repair (MMR)	358.33	360.43	-1.00586	0.945	late relapse group
PARPBP	12q23.2	Poly(ADP-ribose) polymerase (PARP) enzymes that bind to DNA	221.27	221.87	-1.00271	0.97	late relapse group
PDS5B	13q13.1	Homologous recombination	1629.89	1634.43	-1.00279	0.97	late relapse group
