# Supplementary material for: Genetic and Epigenetic Biomarkers Associated with Early Relapse in Pediatric Acute Lymphoblastic Leukemia: A Focused Bioinformatics Study on DNA-Repair Genes
Source: Biomedicines. 2024 Aug 5;12(8):1766. doi: 10.3390/biomedicines12081766 (PMC11351110; doi:10.3390/biomedicines12081766)
Supplement: Supplementary file 1 [file biomedicines-12-01766-s001.zip › biomedicines-3107212-supplementary/biomedicines-3107212-supplementary/Revised Supplementary Table 4 DE genes - RNA Seq.xlsx]

## Sheet: Sheet1
Gene	Location	pathway	early relapse group (log2)	late relapse group (log2)	Log2 Ratio	p-Value	Higher expression in
FANCC	9q22.32	Fanconi Anemia	1.09	0.83	0.27	0.002281	early relapse group
ALKBH3	11p11.2	Direct reversal of damage	2.45	2.11	0.34	0.0217	early relapse group
RPA3	7p21.3	Nucleotide excision repair (NER)	2.93	2.54	0.39	0.0217	early relapse group
XRCC6	22q13.2	Non-homologous end-joining	6.19	5.94	0.25	0.023	early relapse group
NHEJ1	2q35	Non-homologous end-joining	2.51	2.3	0.22	0.0339	early relapse group
PARP1	1q42.12	Poly(ADP-ribose) polymerase (PARP) enzymes that bind to DNA	4.92	4.49	0.43	0.0403	early relapse group
SWI5	9q34.11	Homologous recombination	2.62	2.31	0.31	0.048	early relapse group
PCNA	20p12.3	Other DNA Damage Response Genes	6.76	6.36	0.39	0.0562	early relapse group
UBE2T	1q32.1	Fanconi Anemia	3.12	2.67	0.45	0.0634	early relapse group
SHLD1	20p12.3	Homologous recombination	2.25	2.04	0.21	0.064	early relapse group
TDP2	6p22.3	Repair of DNA-protein crosslinks	2.99	2.81	0.17	0.0657	early relapse group
APEX1	14q11.2	Base excision repair (BER)	6.65	6.38	0.27	0.0675	early relapse group
ERCC6L	Xq13.1	Nucleotide excision repair (NER)	0.64	0.5	0.14	0.0683	early relapse group
HUS1	7p12.3	Other DNA Damage Response Genes	2.55	2.39	0.17	0.0782	early relapse group
HMCES	3q21.3	Base excision repair (BER)	5.73	5.5	0.23	0.0818	early relapse group
RAD51	15q15.1	Homologous recombination	2.02	1.72	0.3	0.0824	early relapse group
FANCF	11p14.3	Fanconi Anemia	1.53	1.35	0.18	0.114	early relapse group
NEIL3	4q34.3	Base excision repair (BER)	0.91	0.73	0.17	0.135	early relapse group
ZSWIM7	17p12	Homologous recombination	2.5	2.35	0.15	0.188	early relapse group
ABRAXAS1	4q21.23	Homologous recombination	2.07	1.9	0.17	0.194	early relapse group
TP53	17p13.1	Other DNA Damage Response Genes	3.87	3.6	0.27	0.194	early relapse group
FAAP24	19q13.11	Fanconi Anemia	0.99	0.88	0.11	0.221	early relapse group
CHEK1	11q24.2	Other DNA Damage Response Genes	2.44	2.29	0.15	0.274	early relapse group
FANCG	9p13.3	Fanconi Anemia	2.69	2.56	0.13	0.285	early relapse group
ERCC1	19q13.32	Nucleotide excision repair (NER)	3.44	3.29	0.15	0.296	early relapse group
LIG1	19q13.33	Nucleotide excision repair (NER)	3.82	3.66	0.16	0.3	early relapse group
MPG	16p13.3	Base excision repair (BER)	4.47	4.28	0.19	0.327	early relapse group
EME2	16p13.3	Homologous recombination	2.05	1.94	0.11	0.338	early relapse group
RAD54L	1p34.1	Homologous recombination	1.58	1.43	0.15	0.347	early relapse group
XRCC5	2q35	Non-homologous end-joining	5.32	5.2	0.12	0.347	early relapse group
RPA2	1p35.3	Nucleotide excision repair (NER)	3.73	3.57	0.16	0.395	early relapse group
XRCC1	19q13.31	Base excision repair (BER)	4.19	4.08	0.12	0.415	early relapse group
APEX2	Xp11.21	Base excision repair (BER)	2.45	2.33	0.12	0.425	early relapse group
RAD1	5p13.2	Other DNA Damage Response Genes	1.81	1.75	0.06	0.425	early relapse group
PARP3	3p21.2	Poly(ADP-ribose) polymerase (PARP) enzymes that bind to DNA	2.11	1.98	0.13	0.437	early relapse group
RAD23A	19p13.13	Nucleotide excision repair (NER)	5.87	5.8	0.07	0.461	early relapse group
PMS2	7p22.1	Mismatch excision repair (MMR)	1.28	1.22	0.06	0.467	early relapse group
MMS19	10q24.1	Nucleotide excision repair (NER)	3.05	2.97	0.08	0.471	early relapse group
SEM1	7q21.3	Homologous recombination	3.17	3.08	0.09	0.475	early relapse group
RPA1	17p13.3	Nucleotide excision repair (NER)	3.42	3.28	0.13	0.488	early relapse group
RAD51C	17q22	Fanconi Anemia	1.52	1.43	0.08	0.489	early relapse group
DDB1	11q12.2	Nucleotide excision repair (NER)	3.9	3.83	0.07	0.495	early relapse group
SWSAP1	19p13.2	Homologous recombination	1.24	1.17	0.06	0.514	early relapse group
MLH1	3p22.2	Mismatch excision repair (MMR)	2.75	2.69	0.07	0.522	early relapse group
XRCC4	5q14.2	Non-homologous end-joining	1.02	0.97	0.05	0.611	early relapse group
GTF2E2	8p12	Nucleotide excision repair (NER)	2.65	2.59	0.06	0.616	early relapse group
ALKBH2	12q24.11	Direct reversal of damage	1.01	0.97	0.05	0.619	early relapse group
PARPBP	12q23.2	Poly(ADP-ribose) polymerase (PARP) enzymes that bind to DNA	1.53	1.47	0.06	0.628	early relapse group
XAB2	19p13.2	Nucleotide excision repair (NER)	5.11	5.07	0.05	0.629	early relapse group
MUTYH	1p34.1	Base excision repair (BER)	2.11	2.06	0.04	0.647	early relapse group
GTF2H3	12q24.31	Nucleotide excision repair (NER)	1.92	1.87	0.06	0.658	early relapse group
CETN2	Xq28	Nucleotide excision repair (NER)	3.26	3.18	0.08	0.666	early relapse group
SMUG1	12q13.13	Base excision repair (BER)	0.88	0.83	0.05	0.671	early relapse group
PARP16	15q22.31	Poly(ADP-ribose) polymerase (PARP) enzymes that bind to DNA	2.75	2.69	0.06	0.675	early relapse group
MDC1	6p21.33	Other DNA Damage Response Genes	3.61	3.56	0.05	0.687	early relapse group
PAXIP1	7q36.2	Homologous recombination	1.91	1.87	0.05	0.692	early relapse group
TDP1	14q32.11	Repair of DNA-protein crosslinks	1.92	1.88	0.04	0.711	early relapse group
RBBP8	18q11.2	Homologous recombination	2.89	2.84	0.05	0.715	early relapse group
RAD23B	9q31.2	Nucleotide excision repair (NER)	5.03	5	0.03	0.716	early relapse group
PARP15	3q21.1	Poly(ADP-ribose) polymerase (PARP) enzymes that bind to DNA	4.96	4.85	0.1	0.738	early relapse group
UNG	12q24.11	Base excision repair (BER)	3.06	2.99	0.07	0.748	early relapse group
FANCA	16q24.3	Fanconi Anemia	1.94	1.9	0.04	0.753	early relapse group
FAAP100	17q25.3	Fanconi Anemia	2.81	2.77	0.04	0.761	early relapse group
XRCC3	14q32.33	Homologous recombination	1.64	1.6	0.04	0.787	early relapse group
NTHL1	16p13.3	Base excision repair (BER)	2.32	2.27	0.05	0.788	early relapse group
CHEK2	22q12.1	Other DNA Damage Response Genes	1.31	1.28	0.03	0.794	early relapse group
FANCI	15q26.1	Fanconi Anemia	2.39	2.35	0.04	0.805	early relapse group
PMS2P3	7q11.23	Mismatch excision repair (MMR)	1.75	1.73	0.02	0.819	early relapse group
HFM1	1p22.2	Mismatch excision repair (MMR)	0.09	0.08	0.01	0.836	early relapse group
FANCD2	3p25.3	Fanconi Anemia	1.75	1.73	0.02	0.86	early relapse group
ERCC3	2q14.3	Nucleotide excision repair (NER)	2.79	2.77	0.01	0.866	early relapse group
MSH2	2p21-p16.3	Mismatch excision repair (MMR)	2.37	2.35	0.02	0.926	early relapse group
SLX1B	16p11.2	Homologous recombination	0.36	0.35	0	0.927	early relapse group
FAAP20	1p36.33	Fanconi Anemia	2.03	2.02	0.01	0.943	early relapse group
MUS81	11q13	Homologous recombination	2.15	2.14	0.01	0.952	early relapse group
CDK7	5q13.2	Nucleotide excision repair (NER)	2.74	2.73	0	0.972	early relapse group
SLX4	16p13.3	Fanconi Anemia	1.56	1.55	0	0.972	early relapse group
PNKP	19q13.33	Base excision repair (BER)	4.08	4.08	0	0.975	early relapse group
PARP11	12p13.32	Poly(ADP-ribose) polymerase (PARP) enzymes that bind to DNA	1.91	2.27	-0.36	0.007574	late relapse group
UVSSA	4p16.3	Nucleotide excision repair (NER)	1.47	1.8	-0.33	0.008704	late relapse group
MSH4	1p31.1	Mismatch excision repair (MMR)	0.15	0.23	-0.08	0.0101	late relapse group
SMC6	2p24.2	Homologous recombination	2.45	3	-0.56	0.0111	late relapse group
LIG4	13q33.3	Non-homologous end-joining	2.86	3.5	-0.63	0.0148	late relapse group
MSH6	2p16.3	Mismatch excision repair (MMR)	4.35	4.77	-0.42	0.0261	late relapse group
PARP14	3q21.1	Poly(ADP-ribose) polymerase (PARP) enzymes that bind to DNA	3.82	4.33	-0.5	0.0333	late relapse group
RAD52	12p13.33	Homologous recombination	1.72	1.99	-0.27	0.0447	late relapse group
RAD9A	11q13.2	Other DNA Damage Response Genes	2.85	3.03	-0.18	0.068	late relapse group
FANCM	14q21.2	Fanconi Anemia	1.1	1.31	-0.21	0.0823	late relapse group
ERCC6	10q11.23	Nucleotide excision repair (NER)	0.81	0.95	-0.14	0.096	late relapse group
MLH3	14q24.3	Mismatch excision repair (MMR)	1.02	1.2	-0.18	0.0971	late relapse group
RIF1	2q23.3	Other DNA Damage Response Genes	2.57	2.9	-0.33	0.1	late relapse group
CCNH	5q14.3	Nucleotide excision repair (NER)	2.49	2.68	-0.2	0.174	late relapse group
PMS1	2q32.2	Mismatch excision repair (MMR)	2.04	2.27	-0.23	0.177	late relapse group
PDS5B	13q13.1	Homologous recombination	2.73	2.95	-0.22	0.188	late relapse group
FANCL	2p16.1	Fanconi Anemia	1.84	2.06	-0.22	0.19	late relapse group
NBN	8q21.3	Homologous recombination	2.7	2.91	-0.21	0.199	late relapse group
XPC	3p25.1	Nucleotide excision repair (NER)	2.32	2.49	-0.16	0.216	late relapse group
LIG3	17q12	Base excision repair (BER)	1.77	1.88	-0.12	0.226	late relapse group
GEN1	2p24.2	Homologous recombination	2.47	2.76	-0.29	0.229	late relapse group
PER1	17p13.1	Other DNA Damage Response Genes	5.48	5.76	-0.28	0.233	late relapse group
RAD51B	14q24.1	Homologous recombination	0.71	0.78	-0.07	0.268	late relapse group
PARP12	7q34	Poly(ADP-ribose) polymerase (PARP) enzymes that bind to DNA	2.92	3.09	-0.16	0.27	late relapse group
FANCB	Xp22.2	Fanconi Anemia	1	1.09	-0.09	0.294	late relapse group
MSH5	6p21.33	Mismatch excision repair (MMR)	2.72	2.87	-0.16	0.297	late relapse group
PARP10	8q24.3	Poly(ADP-ribose) polymerase (PARP) enzymes that bind to DNA	2.92	3.15	-0.23	0.298	late relapse group
APLF	2p13.3	Base excision repair (BER)	0.61	0.69	-0.08	0.314	late relapse group
PARP2	14q11.2	Poly(ADP-ribose) polymerase (PARP) enzymes that bind to DNA	2.38	2.51	-0.12	0.326	late relapse group
BARD1	2q35	Homologous recombination	2.3	2.48	-0.18	0.331	late relapse group
ATR	3q23	Other DNA Damage Response Genes	1.98	2.14	-0.16	0.336	late relapse group
SMC5	9q21.12	Homologous recombination	3.7	3.88	-0.18	0.357	late relapse group
ERCC5	13q33.1	Nucleotide excision repair (NER)	2.79	2.94	-0.15	0.371	late relapse group
MBD4	3q21.3	Base excision repair (BER)	3.76	3.86	-0.1	0.387	late relapse group
XPA	9q22.33	Nucleotide excision repair (NER)	2.78	2.88	-0.1	0.402	late relapse group
SHLD2	10q23.2	Homologous recombination	2.47	2.57	-0.1	0.465	late relapse group
DMC1	22q13.1	Homologous recombination	0.67	0.74	-0.07	0.508	late relapse group
MNAT1	14q23.1	Nucleotide excision repair (NER)	1.44	1.5	-0.06	0.512	late relapse group
XRCC2	7q36.1	Homologous recombination	1.21	1.3	-0.1	0.514	late relapse group
TOPBP1	3q22.1	Other DNA Damage Response Genes	4.09	4.2	-0.11	0.531	late relapse group
RAD54B	8q22.1	Homologous recombination	0.78	0.83	-0.05	0.536	late relapse group
SPIDR	8q11.21	Homologous recombination	2.26	2.34	-0.08	0.542	late relapse group
RAD17	5q13.2	Other DNA Damage Response Genes	2.85	2.93	-0.08	0.553	late relapse group
BRCA2	13q13.1	Fanconi Anemia	1.18	1.26	-0.08	0.563	late relapse group
NEIL1	15q24.2	Base excision repair (BER)	4.96	5.16	-0.2	0.566	late relapse group
BRCA1	17q21.31	Homologous recombination	1.54	1.62	-0.08	0.622	late relapse group
BRIP1	17q23.2	Fanconi Anemia	1.24	1.3	-0.06	0.692	late relapse group
EME1	17q21.33	Homologous recombination	1.04	1.08	-0.04	0.706	late relapse group
ATRIP	3p21.31	Other DNA Damage Response Genes	1.8	1.84	-0.04	0.723	late relapse group
DDB2	11p11.2	Nucleotide excision repair (NER)	3.39	3.44	-0.05	0.745	late relapse group
CLK2	1q22	Other DNA Damage Response Genes	3.33	3.37	-0.05	0.745	late relapse group
PRKDC	8q11.21	Non-homologous end-joining	3.31	3.36	-0.05	0.775	late relapse group
SPRTN	1q42.2	Repair of DNA-protein crosslinks	2.16	2.19	-0.03	0.787	late relapse group
ERCC4	16p13.12	Nucleotide excision repair (NER)	0.77	0.79	-0.02	0.791	late relapse group
NEIL2	8p23.1	Base excision repair (BER)	2.02	2.04	-0.03	0.799	late relapse group
TDG	12q23.3	Base excision repair (BER)	2.78	2.81	-0.03	0.81	late relapse group
DCLRE1C	10p13	Non-homologous end-joining	2.97	3	-0.03	0.832	late relapse group
PALB2	16p12.2	Fanconi Anemia	1.5	1.52	-0.02	0.844	late relapse group
HELQ	4q21.23	Homologous recombination	2.27	2.29	-0.02	0.851	late relapse group
FANCE	6p21.31	Fanconi Anemia	2.58	2.61	-0.03	0.861	late relapse group
GTF2H1	11p15.1	Nucleotide excision repair (NER)	2.32	2.34	-0.02	0.867	late relapse group
MSH3	5q14.1	Mismatch excision repair (MMR)	2.3	2.32	-0.02	0.881	late relapse group
RAD51D	17q12	Homologous recombination	1.37	1.38	-0.02	0.883	late relapse group
MGMT	10q26.3	Direct reversal of damage	3.01	3.04	-0.02	0.887	late relapse group
SLX1A	16p11.2	Homologous recombination	0.55	0.56	-0.01	0.915	late relapse group
ERCC8	5q12.1	Nucleotide excision repair (NER)	1.43	1.43	-0.01	0.929	late relapse group
ERCC2	19q13.32	Nucleotide excision repair (NER)	1.67	1.68	-0.01	0.96	late relapse group
GTF2H4	6p21.33	Nucleotide excision repair (NER)	2.56	2.56	0	0.98	late relapse group
TP53BP1	15q15.3	Other DNA Damage Response Genes	2.72	2.72	0	0.986	late relapse group
OGG1	3p25.3	Base excision repair (BER)	1.7	1.7	0	0.987	late relapse group
