# Supplementary material for: Genetic and Epigenetic Biomarkers Associated with Early Relapse in Pediatric Acute Lymphoblastic Leukemia: A Focused Bioinformatics Study on DNA-Repair Genes
Source: Biomedicines. 2024 Aug 5;12(8):1766. doi: 10.3390/biomedicines12081766 (PMC11351110; doi:10.3390/biomedicines12081766)
Supplement: Supplementary file 1 [file biomedicines-12-01766-s001.zip › biomedicines-3107212-supplementary/biomedicines-3107212-supplementary/Supplementary Table 1 clincial data masterfile.xlsx]

## Sheet: Sheet1
Case USI	Cohort	Diagnostic Tumor RNA Sample ID	Relapse Tumor RNA Sample ID	Diagnostic Tumor DNA Sample ID	Matched Normal DNA Sample ID	Relapse Tumor DNA Sample ID	Copy Number Analysis												Methylation								Whole Genome Sequencing (WGS) - Complete Genomics Inc. (CGI) or BCCA [BCCA]												WXS
							L1 (T)	L1 (N)	L2 (T)	L2 (N)	L3 (T)	L3 (N)	L4 (T)	L4 (N)	L1 (R)	L2 (R)	L3 (R)	L4 (R)	L1 (T)	L2 (T)	L3 (T)	L4 (T)	L1 (R)	L2 (R)	L3 (R)	L4 (R)	L1 (T)	L1 (N)	L2 (T)	L2 (N)	L3 (T)	L3 (N)	L4 (T)	L4 (N)	L1 (R)	L2 (R)	L3 (R)	L4 (R)	L1 (T)	L1 (N)	L2 (T)	L2 (N)	L3 (T)	L3 (N)	L4 (T)	L4 (N)	L1 (R)	L2 (R)	L3 (R)
TARGET-10-PAKSWW	Discovery	TARGET-10-PAKSWW-03	TARGET-10-PAKSWW-04	TARGET-10-PAKSWW-03	TARGET-10-PAKSWW-10	TARGET-10-PAKSWW-04	Y	Y	Y	Y	Y	Y	N	N	Y	Y	Y	N	N	N	N	N	N	N	N	N	N	N	Y	Y	Y	Y	Y	Y	N	N	N	N	N	N	Y	Y	Y	Y	N	N	N	F	F
TARGET-10-PANCVR	Discovery	TARGET-10-PANCVR-03	TARGET-10-PANCVR-04	TARGET-10-PANCVR-03	TARGET-10-PANCVR-14	TARGET-10-PANCVR-04	Y	Y	Y	Y	Y	Y	N	N	N	N	N	N	N	N	N	N	N	N	N	N	N	N	Y	Y	Y	Y	Y	Y	N	Y	Y	Y	N	N	N	N	N	N	N	N	N	N	N
TARGET-10-PANDYD	Discovery	TARGET-10-PANDYD-09		TARGET-10-PANDYD-09	TARGET-10-PANDYD-14		Y	Y	Y	Y	Y	Y	N	N	N	N	N	N	N	N	N	N	N	N	N	N	N	N	N	N	N	N	N	N	N	N	N	N	N	N	N	N	N	N	N	N	N	N	N
TARGET-10-PANEPX	Discovery	TARGET-10-PANEPX-03		TARGET-10-PANEPX-03	TARGET-10-PANEPX-14		Y	Y	Y	Y	Y	Y	N	N	N	N	N	N	Y	Y	Y	N	N	N	N	N	N	N	Y	Y	Y	Y	Y	Y	N	N	N	N	N	N	N	N	N	N	N	N	N	N	N
TARGET-10-PANGIF	Discovery	TARGET-10-PANGIF-03		TARGET-10-PANGIF-09	TARGET-10-PANGIF-14		Y	Y	Y	Y	Y	Y	N	N	N	N	N	N	N	N	N	N	N	N	N	N	N	N	Y	Y	Y	Y	Y	Y	N	N	N	N	N	N	N	N	N	N	N	N	N	N	N
TARGET-10-PANJWJ	Discovery	TARGET-10-PANJWJ-09		TARGET-10-PANJWJ-09	TARGET-10-PANJWJ-14		Y	Y	Y	Y	Y	Y	N	N	N	N	N	N	N	N	N	N	N	N	N	N	N	N	Y	Y	Y	Y	Y	Y	N	N	N	N	N	N	N	N	N	N	N	N	N	N	N
TARGET-10-PANKKU	Discovery	TARGET-10-PANKKU-03		TARGET-10-PANKKU-03	TARGET-10-PANKKU-14		Y	Y	Y	Y	Y	Y	N	N	N	N	N	N	N	N	N	N	N	N	N	N	N	N	N	N	N	N	N	N	N	N	N	N	N	N	N	N	N	N	N	N	N	N	N
TARGET-10-PANPJW	Discovery	TARGET-10-PANPJW-09	TARGET-10-PANPJW-04	TARGET-10-PANPJW-09	TARGET-10-PANPJW-14		Y	Y	Y	Y	Y	Y	N	N	N	N	N	N	N	N	N	N	N	N	N	N	N	N	Y	Y	Y	Y	Y	Y	N	N	N	N	N	N	N	N	N	N	N	N	N	N	N
TARGET-10-PANRYX	Discovery	TARGET-10-PANRYX-09	TARGET-10-PANRYX-40	TARGET-10-PANRYX-09	TARGET-10-PANRYX-14		Y	Y	Y	Y	Y	Y	N	N	N	N	N	N	N	N	N	N	N	N	N	N	N	N	N	N	N	N	N	N	N	N	N	N	N	N	N	N	N	N	N	N	N	N	N
TARGET-10-PANSBR	Discovery	TARGET-10-PANSBR-09		TARGET-10-PANSBR-09	TARGET-10-PANSBR-14		Y	Y	Y	Y	Y	Y	N	N	N	N	N	N	N	N	N	N	N	N	N	N	N	N	Y	Y	Y	Y	Y	Y	N	N	N	N	N	N	N	N	N	N	N	N	N	N	N
TARGET-10-PANSPW	Discovery	TARGET-10-PANSPW-09		TARGET-10-PANSPW-09	TARGET-10-PANSPW-10		Y	Y	Y	Y	Y	Y	N	N	N	N	N	N	N	N	N	N	N	N	N	N	N	N	Y	Y	Y	Y	Y	Y	N	N	N	N	N	N	N	N	N	N	N	N	N	N	N
TARGET-10-PANVYR	Discovery	TARGET-10-PANVYR-09	TARGET-10-PANVYR-04	TARGET-10-PANVYR-03	TARGET-10-PANVYR-10	TARGET-10-PANVYR-04	Y	Y	Y	Y	Y	Y	N	N	N	N	N	N	N	N	N	N	N	N	N	N	N	N	Y	Y	Y	Y	Y	Y	N	Y	Y	Y	N	N	N	N	N	N	N	N	N	N	N
TARGET-10-PANZAM	Discovery	TARGET-10-PANZAM-09	TARGET-10-PANZAM-04		TARGET-10-PANZAM-14		N	Y	N	Y	N	N	N	N	N	N	N	N	N	N	N	N	N	N	N	N	N	N	N	N	N	N	N	N	N	N	N	N	N	N	N	N	N	N	N	N	N	N	N
TARGET-10-PANZEV	Discovery	TARGET-10-PANZEV-09	TARGET-10-PANZEV-04	TARGET-10-PANZEV-09	TARGET-10-PANZEV-10		Y	Y	Y	Y	Y	Y	N	N	N	N	N	N	N	N	N	N	N	N	N	N	N	N	N	N	N	N	N	N	N	N	N	N	N	N	N	N	N	N	N	N	N	N	N
TARGET-10-PANZWG	Discovery	TARGET-10-PANZWG-09					N	N	N	N	N	N	N	N	N	N	N	N	N	N	N	N	N	N	N	N	N	N	N	N	N	N	N	N	N	N	N	N	N	N	N	N	N	N	N	N	N	N	N
TARGET-10-PAPBSY	Discovery	TARGET-10-PAPBSY-09		TARGET-10-PAPBSY-09	TARGET-10-PAPBSY-10		Y	Y	Y	Y	Y	Y	N	N	N	N	N	N	Y	Y	Y	N	N	N	N	N	N	N	Y	Y	Y	Y	Y	Y	N	N	N	N	N	N	N	N	N	N	N	N	N	N	N
TARGET-10-PAPBZK	Discovery	TARGET-10-PAPBZK-09		TARGET-10-PAPBZK-03	TARGET-10-PAPBZK-10		Y	Y	Y	Y	Y	Y	N	N	N	N	N	N	N	N	N	N	N	N	N	N	N	N	Y	Y	Y	Y	Y	Y	N	N	N	N	N	N	N	N	N	N	N	N	N	N	N
TARGET-10-PAPCJS	Discovery	TARGET-10-PAPCJS-03	TARGET-10-PAPCJS-04				N	N	N	N	N	N	N	N	N	N	N	N	N	N	N	N	N	N	N	N	N	N	N	N	N	N	N	N	N	N	N	N	N	N	N	N	N	N	N	N	N	N	N
TARGET-10-PAPCUR	Discovery	TARGET-10-PAPCUR-09	TARGET-10-PAPCUR-04	TARGET-10-PAPCUR-09	TARGET-10-PAPCUR-10	TARGET-10-PAPCUR-04	Y	Y	Y	Y	Y	Y	N	N	Y	Y	Y	N	Y	Y	Y	N	Y	Y	Y	N	N	N	Y	Y	Y	Y	Y	Y	N	Y	Y	Y	N	N	N	N	N	N	N	N	N	N	N
TARGET-10-PAPDJM	Discovery	TARGET-10-PAPDJM-09	TARGET-10-PAPDJM-04	TARGET-10-PAPDJM-09	TARGET-10-PAPDJM-10	TARGET-10-PAPDJM-04	Y	Y	Y	Y	Y	Y	N	N	Y	Y	Y	N	Y	Y	Y	N	Y	Y	Y	N	N	N	Y	Y	Y	Y	Y	Y	N	Y	Y	Y	N	N	N	N	N	N	N	N	N	N	N
TARGET-10-PAPEJN	Discovery	TARGET-10-PAPEJN-09	TARGET-10-PAPEJN-04	TARGET-10-PAPEJN-09	TARGET-10-PAPEJN-10	TARGET-10-PAPEJN-04	Y	Y	Y	Y	Y	Y	N	N	Y	Y	Y	N	Y	Y	Y	N	Y	Y	Y	N	N	N	Y	Y	Y	Y	Y	Y	N	N	N	N	N	N	Y	Y	Y	Y	N	N	N	N	N
TARGET-10-PAPFWH	Discovery	TARGET-10-PAPFWH-09		TARGET-10-PAPFWH-09	TARGET-10-PAPFWH-10		Y	Y	Y	Y	Y	Y	N	N	N	N	N	N	N	N	N	N	N	N	N	N	N	N	Y	Y	Y	Y	Y	Y	N	N	N	N	N	N	N	N	N	N	N	N	N	N	N
TARGET-10-PAPHJF	Discovery	TARGET-10-PAPHJF-09	TARGET-10-PAPHJF-04	TARGET-10-PAPHJF-09	TARGET-10-PAPHJF-10	TARGET-10-PAPHJF-04	Y	Y	Y	Y	Y	Y	N	N	Y	Y	Y	N	Y	Y	Y	N	Y	Y	Y	N	N	N	Y	Y	Y	Y	Y	Y	N	N	N	N	N	N	Y	Y	Y	Y	N	N	N	N	N
TARGET-10-PAPHMH	Discovery	TARGET-10-PAPHMH-09		TARGET-10-PAPHMH-09	TARGET-10-PAPHMH-10		Y	Y	Y	Y	Y	Y	N	N	N	N	N	N	N	N	N	N	N	N	N	N	N	N	Y	Y	Y	Y	Y	Y	N	N	N	N	N	N	N	N	N	N	N	N	N	N	N
TARGET-10-PAPHXN	Discovery	TARGET-10-PAPHXN-03	TARGET-10-PAPHXN-04	TARGET-10-PAPHXN-03	TARGET-10-PAPHXN-10		Y	Y	Y	Y	Y	Y	N	N	N	N	N	N	Y	Y	Y	N	N	N	N	N	N	N	N	N	N	N	N	N	N	N	N	N	N	N	N	N	N	N	N	N	N	N	N
TARGET-10-PAPIJB	Discovery	TARGET-10-PAPIJB-09	TARGET-10-PAPIJB-04	TARGET-10-PAPIJB-09	TARGET-10-PAPIJB-10	TARGET-10-PAPIJB-04	Y	Y	Y	Y	Y	Y	N	N	Y	Y	Y	N	Y	Y	Y	N	Y	Y	Y	N	N	N	Y	Y	Y	Y	Y	Y	N	Y	Y	Y	N	N	N	N	N	N	N	N	N	N	N
TARGET-10-PAPIRZ	Discovery	TARGET-10-PAPIRZ-09		TARGET-10-PAPIRZ-09	TARGET-10-PAPIRZ-10		Y	Y	Y	Y	Y	Y	N	N	N	N	N	N	N	N	N	N	N	N	N	N	N	N	Y	Y	Y	Y	Y	Y	N	N	N	N	N	N	N	N	N	N	N	N	N	N	N
TARGET-10-PAPJPH	Discovery	TARGET-10-PAPJPH-03	TARGET-10-PAPJPH-04	TARGET-10-PAPJPH-03		TARGET-10-PAPJPH-04	N	N	N	N	N	N	N	N	N	N	N	N	Y	Y	Y	N	Y	Y	Y	N	N	N	N	N	N	N	N	N	N	N	N	N	N	N	N	N	N	N	N	N	N	N	N
TARGET-10-PAPLDL	Discovery	TARGET-10-PAPLDL-03	TARGET-10-PAPLDL-04	TARGET-10-PAPLDL-03	TARGET-10-PAPLDL-10	TARGET-10-PAPLDL-04	Y	Y	Y	Y	Y	Y	N	N	Y	Y	Y	N	Y	Y	Y	N	N	N	N	N	N	N	Y	Y	Y	Y	Y	Y	N	Y	Y	Y	N	N	Y	Y	Y	Y	N	N	N	Y	Y
TARGET-10-PAPMYD	Discovery	TARGET-10-PAPMYD-03		TARGET-10-PAPMYD-03	TARGET-10-PAPMYD-14		Y	Y	Y	Y	Y	Y	N	N	N	N	N	N	Y	Y	Y	N	N	N	N	N	N	N	Y	Y	Y	Y	Y	Y	N	N	N	N	N	N	N	N	N	N	N	N	N	N	N
TARGET-10-PAPNNX	Discovery	TARGET-10-PAPNNX-09	TARGET-10-PAPNNX-04	TARGET-10-PAPNNX-03	TARGET-10-PAPNNX-10	TARGET-10-PAPNNX-04	Y	Y	Y	Y	Y	Y	N	N	Y	Y	Y	N	Y	Y	Y	N	N	N	N	N	N	N	N	N	N	N	N	N	N	N	N	N	N	N	Y	Y	Y	Y	N	N	N	Y	Y
TARGET-10-PAPPGN	Discovery	TARGET-10-PAPPGN-09	TARGET-10-PAPPGN-04	TARGET-10-PAPPGN-03	TARGET-10-PAPPGN-14	TARGET-10-PAPPGN-04	Y	Y	Y	Y	Y	Y	N	N	Y	Y	Y	N	Y	Y	Y	N	Y	Y	Y	N	N	N	Y	Y	Y	Y	Y	Y	N	Y	Y	Y	N	N	N	N	N	N	N	N	N	N	N
TARGET-10-PAPRCS	Discovery	TARGET-10-PAPRCS-09	TARGET-10-PAPRCS-04	TARGET-10-PAPRCS-09	TARGET-10-PAPRCS-10	TARGET-10-PAPRCS-04	Y	Y	Y	Y	Y	Y	N	N	Y	Y	Y	N	Y	Y	Y	N	Y	Y	Y	N	N	N	Y	Y	Y	Y	Y	Y	N	Y	Y	Y	N	N	N	N	N	N	N	N	N	N	N
TARGET-10-PAPRYB	Discovery	TARGET-10-PAPRYB-03	TARGET-10-PAPRYB-40	TARGET-10-PAPRYB-03	TARGET-10-PAPRYB-10	TARGET-10-PAPRYB-04	Y	Y	Y	Y	Y	Y	N	N	Y	Y	Y	N	Y	Y	Y	N	Y	Y	Y	N	N	N	N	N	N	N	N	N	N	N	N	N	N	N	N	N	N	N	N	N	N	N	N
TARGET-10-PAPSPN	Discovery	TARGET-10-PAPSPN-09	TARGET-10-PAPSPN-04	TARGET-10-PAPSPN-03	TARGET-10-PAPSPN-10	TARGET-10-PAPSPN-04	Y	Y	Y	Y	Y	Y	N	N	Y	Y	Y	N	Y	Y	Y	N	Y	Y	Y	N	N	N	Y	Y	Y	Y	Y	Y	N	Y	Y	Y	N	N	Y	Y	Y	Y	N	N	N	Y	Y
TARGET-10-PAPTGG	Discovery	TARGET-10-PAPTGG-09		TARGET-10-PAPTGG-09			N	N	N	N	N	N	N	N	N	N	N	N	Y	Y	Y	N	N	N	N	N	N	N	N	N	N	N	N	N	N	N	N	N	N	N	N	N	N	N	N	N	N	N	N
TARGET-10-PAPTLM	Discovery	TARGET-10-PAPTLM-09		TARGET-10-PAPTLM-09	TARGET-10-PAPTLM-10		Y	Y	Y	Y	Y	Y	N	N	N	N	N	N	Y	Y	Y	N	N	N	N	N	N	N	Y	Y	Y	Y	Y	Y	N	N	N	N	N	N	N	N	N	N	N	N	N	N	N
TARGET-10-PAPVNW	Discovery	TARGET-10-PAPVNW-09		TARGET-10-PAPVNW-09	TARGET-10-PAPVNW-10		Y	Y	Y	Y	Y	Y	N	N	N	N	N	N	Y	Y	Y	N	N	N	N	N	N	N	Y	Y	Y	Y	Y	Y	N	N	N	N	N	N	N	N	N	N	N	N	N	N	N
TARGET-10-PAPZGR	Discovery	TARGET-10-PAPZGR-09	TARGET-10-PAPZGR-04	TARGET-10-PAPZGR-09	TARGET-10-PAPZGR-10	TARGET-10-PAPZGR-04	Y	Y	Y	Y	Y	Y	N	N	Y	Y	Y	N	Y	Y	Y	N	Y	Y	Y	N	N	N	N	N	N	N	N	N	N	N	N	N	N	N	N	N	N	N	N	N	N	N	N
TARGET-10-PAPZNK	Discovery	TARGET-10-PAPZNK-09	TARGET-10-PAPZNK-04	TARGET-10-PAPZNK-03	TARGET-10-PAPZNK-10	TARGET-10-PAPZNK-04	Y	Y	Y	Y	Y	Y	N	N	Y	Y	Y	N	Y	Y	Y	N	Y	Y	Y	N	N	N	Y	Y	Y	Y	Y	Y	N	Y	Y	Y	N	N	Y	Y	Y	Y	N	N	N	Y	Y
TARGET-10-PAPZST	Discovery	TARGET-10-PAPZST-09	TARGET-10-PAPZST-04	TARGET-10-PAPZST-09	TARGET-10-PAPZST-14	TARGET-10-PAPZST-04	Y	Y	Y	Y	Y	Y	N	N	Y	Y	Y	N	Y	Y	Y	N	Y	Y	Y	N	N	N	Y	Y	Y	Y	Y	Y	N	Y	Y	Y	N	N	N	N	N	N	N	N	N	N	N
TARGET-10-PARACA	Discovery	TARGET-10-PARACA-09		TARGET-10-PARACA-09	TARGET-10-PARACA-14	TARGET-10-PARACA-04	Y	Y	Y	Y	Y	Y	N	N	Y	Y	Y	N	Y	Y	Y	N	Y	Y	Y	N	N	N	Y	Y	Y	Y	Y	Y	N	Y	Y	Y	N	N	N	N	N	N	N	N	N	N	N
TARGET-10-PARARJ	Discovery	TARGET-10-PARARJ-09		TARGET-10-PARARJ-09	TARGET-10-PARARJ-14	TARGET-10-PARARJ-04	Y	Y	Y	Y	Y	Y	N	N	Y	Y	Y	N	Y	Y	Y	N	N	N	N	N	N	N	Y	Y	Y	Y	Y	Y	N	N	N	N	N	N	N	N	N	N	N	N	N	N	N
TARGET-10-PARCBK	Discovery	TARGET-10-PARCBK-09	TARGET-10-PARCBK-04	TARGET-10-PARCBK-09	TARGET-10-PARCBK-10	TARGET-10-PARCBK-04	Y	Y	Y	Y	Y	Y	N	N	Y	Y	Y	N	Y	Y	Y	N	Y	Y	Y	N	N	N	N	N	N	N	N	N	N	N	N	N	N	N	Y	Y	Y	Y	N	N	N	N	N
TARGET-10-PARDLR	Discovery	TARGET-10-PARDLR-09		TARGET-10-PARDLR-09	TARGET-10-PARDLR-14		N	N	N	N	N	N	N	N	N	N	N	N	Y	Y	Y	N	N	N	N	N	N	N	N	N	N	N	N	N	N	N	N	N	N	N	Y	Y	Y	Y	N	N	N	N	N
TARGET-10-PARDNF	Discovery	TARGET-10-PARDNF-09		TARGET-10-PARDNF-09	TARGET-10-PARDNF-10		N	N	N	N	N	N	N	N	N	N	N	N	Y	Y	Y	N	N	N	N	N	N	N	N	N	N	N	N	N	N	N	N	N	N	N	Y	Y	Y	Y	N	N	N	N	N
TARGET-10-PARDWE	Discovery	TARGET-10-PARDWE-03	TARGET-10-PARDWE-40	TARGET-10-PARDWE-03	TARGET-10-PARDWE-10	TARGET-10-PARDWE-04	N	Y	N	Y	N	Y	N	N	Y	Y	Y	N	N	N	N	N	N	N	N	N	N	N	Y	Y	Y	Y	Y	Y	N	Y	Y	Y	N	N	Y	Y	Y	Y	N	N	N	N	N
TARGET-10-PARFLV	Discovery	TARGET-10-PARFLV-09	TARGET-10-PARFLV-04	TARGET-10-PARFLV-09	TARGET-10-PARFLV-14	TARGET-10-PARFLV-04	Y	Y	Y	Y	Y	Y	N	N	Y	Y	Y	N	Y	Y	Y	N	Y	Y	Y	N	N	N	Y	Y	Y	Y	Y	Y	N	Y	Y	Y	N	N	N	N	N	N	N	N	N	N	N
TARGET-10-PARFTR	Discovery	TARGET-10-PARFTR-09	TARGET-10-PARFTR-04	TARGET-10-PARFTR-03	TARGET-10-PARFTR-10	TARGET-10-PARFTR-04	Y	Y	Y	Y	Y	Y	N	N	Y	Y	Y	N	N	N	N	N	N	N	N	N	N	N	Y	Y	Y	Y	Y	Y	N	Y	Y	Y	N	N	Y	Y	Y	Y	N	N	N	Y	Y
TARGET-10-PARGHW	Discovery	TARGET-10-PARGHW-09	TARGET-10-PARGHW-04	TARGET-10-PARGHW-03	TARGET-10-PARGHW-10	TARGET-10-PARGHW-04	Y	Y	Y	Y	Y	Y	N	N	Y	Y	Y	N	Y	Y	Y	N	N	N	N	N	N	N	Y	Y	Y	Y	Y	Y	N	Y	Y	Y	N	N	Y	Y	Y	Y	N	N	N	Y	Y
TARGET-10-PARGML	Discovery	TARGET-10-PARGML-03	TARGET-10-PARGML-04	TARGET-10-PARGML-03	TARGET-10-PARGML-10	TARGET-10-PARGML-04	Y	Y	Y	Y	Y	Y	N	N	Y	Y	Y	N	Y	Y	Y	N	Y	Y	Y	N	N	N	Y	Y	Y	Y	Y	Y	N	Y	Y	Y	N	N	N	N	N	N	N	N	N	N	N
TARGET-10-PARIAD	Discovery	TARGET-10-PARIAD-03	TARGET-10-PARIAD-04	TARGET-10-PARIAD-03	TARGET-10-PARIAD-10	TARGET-10-PARIAD-04	Y	Y	Y	Y	Y	Y	N	N	Y	Y	Y	N	Y	Y	Y	N	N	N	N	N	N	N	Y	Y	Y	Y	Y	Y	N	N	N	N	N	N	Y	Y	Y	Y	N	N	N	Y	Y
TARGET-10-PARIZN	Validation	TARGET-10-PARIZN-09		TARGET-10-PARIZN-09	TARGET-10-PARIZN-10		Y	Y	Y	Y	Y	Y	N	N	N	N	N	N	N	N
TARGET-10-PARJSR	Discovery	TARGET-10-PARJSR-09	TARGET-10-PARJSR-04	TARGET-10-PARJSR-09	TARGET-10-PARJSR-14	TARGET-10-PARJSR-04	Y	Y	Y	Y	Y	Y	N	N	Y	Y	Y	N	Y	Y	Y	N	Y	Y	Y	N	N	N	Y	Y	Y	Y	Y	Y	N	Y	Y	Y	N	N	N	N	N	N	N	N	N	N	N
TARGET-10-PARKNJ	Discovery	TARGET-10-PARKNJ-09		TARGET-10-PARKNJ-09			N	N	N	N	N	N	N	N	N	N	N	N	Y	Y	Y	N	N	N	N	N	N	N	N	N	N	N	N	N	N	N	N	N	N	N	N	N	N	N	N	N	N	N	N
TARGET-10-PARLAF	Discovery	TARGET-10-PARLAF-09	TARGET-10-PARLAF-04	TARGET-10-PARLAF-09	TARGET-10-PARLAF-10	TARGET-10-PARLAF-04	Y	Y	Y	Y	Y	Y	N	N	Y	Y	Y	N	Y	Y	Y	N	Y	Y	Y	N	N	N	Y	Y	Y	Y	Y	Y	N	N	N	N	N	N	N	N	N	N	N	N	N	N	N
TARGET-10-PARMSP	Discovery	TARGET-10-PARMSP-09	TARGET-10-PARMSP-04	TARGET-10-PARMSP-09	TARGET-10-PARMSP-10	TARGET-10-PARMSP-04	Y	Y	Y	Y	Y	Y	N	N	Y	Y	Y	N	Y	Y	Y	N	Y	Y	Y	N	N	N	Y	Y	Y	Y	Y	Y	N	Y	Y	Y	N	N	Y	Y	Y	N	N	N	N	N	N
TARGET-10-PARMXF	Discovery	TARGET-10-PARMXF-03	TARGET-10-PARMXF-04	TARGET-10-PARMXF-09	TARGET-10-PARMXF-10	TARGET-10-PARMXF-04	Y	Y	Y	Y	Y	Y	N	N	Y	Y	Y	N	Y	Y	Y	N	Y	Y	Y	N	N	N	Y	Y	Y	Y	Y	Y	N	N	N	N	N	N	N	N	N	N	N	N	N	N	N
TARGET-10-PARNDR	Discovery	TARGET-10-PARNDR-09		TARGET-10-PARNDR-09			N	N	N	N	N	N	N	N	N	N	N	N	Y	Y	Y	N	N	N	N	N	N	N	N	N	N	N	N	N	N	N	N	N	N	N	N	N	N	N	N	N	N	N	N
TARGET-10-PARNXJ	Validation	TARGET-10-PARNXJ-09		TARGET-10-PARNXJ-09	TARGET-10-PARNXJ-10		Y	Y	Y	Y	Y	Y	N	N	N	N	N	N	N	N
TARGET-10-PARPCA	Discovery	TARGET-10-PARPCA-09		TARGET-10-PARPCA-09	TARGET-10-PARPCA-10		Y	Y	Y	Y	Y	Y	N	N	N	N	N	N	Y	Y	Y	N	N	N	N	N	N	N	Y	Y	Y	Y	Y	Y	N	N	N	N	N	N	N	N	N	N	N	N	N	N	N
TARGET-10-PARPNM	Discovery	TARGET-10-PARPNM-09	TARGET-10-PARPNM-04	TARGET-10-PARPNM-03	TARGET-10-PARPNM-10	TARGET-10-PARPNM-04	Y	Y	Y	Y	Y	Y	N	N	Y	Y	Y	N	N	N	N	N	N	N	N	N	N	N	Y	Y	Y	Y	Y	Y	N	Y	Y	Y	N	N	Y	Y	Y	Y	N	N	N	Y	Y
TARGET-10-PARPRW	Discovery	TARGET-10-PARPRW-09	TARGET-10-PARPRW-04	TARGET-10-PARPRW-03	TARGET-10-PARPRW-10	TARGET-10-PARPRW-04	Y	Y	Y	Y	Y	Y	N	N	Y	Y	Y	N	Y	Y	Y	N	Y	Y	Y	N	N	N	Y	Y	Y	Y	Y	Y	N	N	N	N	N	N	Y	Y	Y	Y	N	N	N	Y	Y
TARGET-10-PARPVU	Discovery	TARGET-10-PARPVU-09	TARGET-10-PARPVU-04	TARGET-10-PARPVU-09	TARGET-10-PARPVU-10	TARGET-10-PARPVU-04	Y	Y	Y	Y	Y	Y	N	N	Y	Y	Y	N	Y	Y	Y	N	Y	Y	Y	N	N	N	N	N	N	N	N	N	N	N	N	N	N	N	N	N	N	N	N	N	N	N	N
TARGET-10-PARPYS	Discovery	TARGET-10-PARPYS-09		TARGET-10-PARPYS-09	TARGET-10-PARPYS-14		N	N	N	N	N	N	N	N	N	N	N	N	Y	Y	Y	N	N	N	N	N	N	N	N	N	N	N	N	N	N	N	N	N	N	N	Y	Y	Y	Y	N	N	N	N	N
TARGET-10-PARPZJ	Discovery	TARGET-10-PARPZJ-03	TARGET-10-PARPZJ-04	TARGET-10-PARPZJ-03	TARGET-10-PARPZJ-10	TARGET-10-PARPZJ-04	Y	Y	Y	Y	Y	Y	N	N	Y	Y	Y	N	Y	Y	Y	N	Y	Y	Y	N	N	N	Y	Y	Y	Y	Y	Y	N	Y	Y	Y	N	N	N	N	N	N	N	N	N	N	N
TARGET-10-PARRKW	Discovery	TARGET-10-PARRKW-09	TARGET-10-PARRKW-04			TARGET-10-PARRKW-04	N	N	N	N	N	N	N	N	N	N	N	N	N	N	N	N	Y	Y	Y	N	N	N	N	N	N	N	N	N	N	N	N	N	N	N	N	N	N	N	N	N	N	N	N
TARGET-10-PARTJL	Discovery	TARGET-10-PARTJL-09		TARGET-10-PARTJL-09	TARGET-10-PARTJL-14	TARGET-10-PARTJL-04	Y	Y	Y	Y	Y	Y	N	N	N	N	N	N	Y	Y	Y	N	N	N	N	N	N	N	Y	Y	Y	Y	Y	Y	N	Y	Y	Y	N	N	N	N	N	N	N	N	N	N	N
TARGET-10-PARTRW	Discovery	TARGET-10-PARTRW-09	TARGET-10-PARTRW-04	TARGET-10-PARTRW-09	TARGET-10-PARTRW-10	TARGET-10-PARTRW-04	Y	Y	Y	Y	Y	Y	N	N	Y	Y	Y	N	Y	Y	Y	N	N	N	N	N	N	N	Y	Y	Y	Y	Y	Y	N	Y	Y	Y	N	N	N	N	N	N	N	N	N	N	N
TARGET-10-PARTXF	Discovery	TARGET-10-PARTXF-09		TARGET-10-PARTXF-09	TARGET-10-PARTXF-10	TARGET-10-PARTXF-04	Y	Y	Y	Y	Y	Y	N	N	Y	Y	Y	N	Y	Y	Y	N	N	N	N	N	N	N	N	N	N	N	N	N	N	N	N	N	N	N	N	N	N	N	N	N	N	N	N
TARGET-10-PARTYT	Discovery	TARGET-10-PARTYT-09	TARGET-10-PARTYT-40	TARGET-10-PARTYT-09	TARGET-10-PARTYT-10	TARGET-10-PARTYT-04	Y	Y	Y	Y	Y	Y	N	N	Y	Y	Y	N	Y	Y	Y	N	Y	Y	Y	N	N	N	Y	Y	Y	Y	Y	Y	N	N	N	N	N	N	N	N	N	N	N	N	N	N	N
TARGET-10-PARUBK	Discovery	TARGET-10-PARUBK-03		TARGET-10-PARUBK-03	TARGET-10-PARUBK-10		Y	Y	Y	Y	Y	Y	N	N	N	N	N	N	Y	Y	Y	N	N	N	N	N	N	N	Y	Y	Y	Y	Y	Y	N	N	N	N	N	N	N	N	N	N	N	N	N	N	N
TARGET-10-PARUGP	Discovery	TARGET-10-PARUGP-09		TARGET-10-PARUGP-09	TARGET-10-PARUGP-10		Y	Y	Y	Y	Y	Y	N	N	N	N	N	N	Y	Y	Y	N	N	N	N	N	N	N	Y	Y	Y	Y	Y	Y	N	N	N	N	N	N	N	N	N	N	N	N	N	N	N
TARGET-10-PARVHA	Discovery	TARGET-10-PARVHA-03					N	N	N	N	N	N	N	N	N	N	N	N	N	N	N	N	N	N	N	N	N	N	N	N	N	N	N	N	N	N	N	N	N	N	N	N	N	N	N	N	N	N	N
TARGET-10-PARVWD	Discovery	TARGET-10-PARVWD-09		TARGET-10-PARVWD-09	TARGET-10-PARVWD-10		Y	Y	Y	Y	Y	Y	N	N	N	N	N	N	Y	Y	Y	N	N	N	N	N	N	N	Y	Y	Y	Y	Y	Y	N	N	N	N	N	N	N	N	N	N	N	N	N	N	N
TARGET-10-PARXMC	Discovery	TARGET-10-PARXMC-09	TARGET-10-PARXMC-04	TARGET-10-PARXMC-09	TARGET-10-PARXMC-14	TARGET-10-PARXMC-04	Y	Y	Y	Y	Y	Y	N	N	Y	Y	Y	N	Y	Y	Y	N	Y	Y	Y	N	N	N	Y	Y	Y	Y	Y	Y	N	Y	Y	Y	N	N	N	N	N	N	N	N	N	N	N
TARGET-10-PASDYK	Discovery	TARGET-10-PASDYK-03		TARGET-10-PASDYK-09	TARGET-10-PASDYK-10		Y	Y	Y	Y	Y	Y	N	N	N	N	N	N	Y	Y	Y	N	N	N	N	N	N	N	Y	Y	Y	Y	Y	Y	N	N	N	N	N	N	N	N	N	N	N	N	N	N	N
TARGET-10-PASEVJ	Discovery	TARGET-10-PASEVJ-09	TARGET-10-PASEVJ-40	TARGET-10-PASEVJ-09	TARGET-10-PASEVJ-10	TARGET-10-PASEVJ-04	Y	Y	Y	Y	Y	Y	N	N	Y	Y	Y	N	N	N	N	N	N	N	N	N	N	N	Y	Y	Y	Y	Y	Y	N	Y	Y	Y	N	N	N	N	N	N	N	N	N	N	N
TARGET-10-PASFPU	Discovery	TARGET-10-PASFPU-09		TARGET-10-PASFPU-09			N	N	N	N	N	N	N	N	N	N	N	N	Y	Y	Y	N	N	N	N	N	N	N	N	N	N	N	N	N	N	N	N	N	N	N	N	N	N	N	N	N	N	N	N
TARGET-10-PASFXA	Discovery	TARGET-10-PASFXA-03	TARGET-10-PASFXA-04	TARGET-10-PASFXA-03	TARGET-10-PASFXA-10	TARGET-10-PASFXA-04	Y	Y	Y	Y	Y	Y	N	N	Y	Y	Y	N	N	N	N	N	N	N	N	N	N	N	Y	Y	Y	Y	Y	Y	N	Y	Y	Y	N	N	Y	Y	Y	Y	N	N	N	Y	Y
TARGET-10-PASHUI	Discovery	TARGET-10-PASHUI-09	TARGET-10-PASHUI-04	TARGET-10-PASHUI-09	TARGET-10-PASHUI-10	TARGET-10-PASHUI-04	Y	Y	Y	Y	Y	Y	N	N	Y	Y	Y	N	N	N	N	N	N	N	N	N	N	N	Y	Y	Y	Y	Y	Y	N	Y	Y	Y	N	N	N	N	N	N	N	N	N	N	N
TARGET-10-PASILW	Validation	TARGET-10-PASILW-09		TARGET-10-PASILW-09	TARGET-10-PASILW-10		Y	Y	Y	Y	Y	Y	N	N	N	N	N	N	N	N
TARGET-10-PASKAY	Discovery	TARGET-10-PASKAY-09	TARGET-10-PASKAY-04	TARGET-10-PASKAY-03	TARGET-10-PASKAY-10	TARGET-10-PASKAY-04	Y	Y	Y	Y	Y	Y	N	N	Y	Y	Y	N	N	N	N	N	N	N	N	N	N	N	N	N	N	N	N	N	N	N	N	N	N	N	Y	Y	Y	Y	N	N	N	Y	Y
TARGET-10-PASKHT	Discovery	TARGET-10-PASKHT-03	TARGET-10-PASKHT-04	TARGET-10-PASKHT-03	TARGET-10-PASKHT-10	TARGET-10-PASKHT-04	N	N	N	N	N	N	N	N	N	N	N	N	N	N	N	N	N	N	N	N	N	N	Y	Y	Y	Y	Y	Y	N	Y	Y	Y	N	N	N	N	N	N	N	N	N	N	N
TARGET-10-PASLZM	Discovery	TARGET-10-PASLZM-09	TARGET-10-PASLZM-40	TARGET-10-PASLZM-03	TARGET-10-PASLZM-10	TARGET-10-PASLZM-04	Y	Y	Y	Y	Y	Y	N	N	Y	Y	Y	N	Y	Y	Y	N	Y	Y	Y	N	N	N	Y	Y	Y	Y	Y	Y	N	Y	Y	Y	N	N	Y	Y	Y	Y	N	N	N	Y	Y
TARGET-10-PASMVF	Discovery	TARGET-10-PASMVF-09	TARGET-10-PASMVF-04	TARGET-10-PASMVF-09	TARGET-10-PASMVF-10	TARGET-10-PASMVF-04	Y	Y	Y	Y	Y	Y	N	N	Y	Y	Y	N	N	N	N	N	N	N	N	N	N	N	Y	Y	Y	Y	Y	Y	N	Y	Y	Y	N	N	N	N	N	N	N	N	N	N	N
TARGET-10-PASPPN	Validation	TARGET-10-PASPPN-09		TARGET-10-PASPPN-09	TARGET-10-PASPPN-10		Y	Y	Y	Y	Y	Y	N	N	N	N	N	N	N	N
TARGET-10-PASRXC	Discovery	TARGET-10-PASRXC-09		TARGET-10-PASRXC-09	TARGET-10-PASRXC-14		N	N	N	N	N	N	N	N	N	N	N	N	N	N	N	N	N	N	N	N	N	N	Y	Y	Y	Y	Y	Y	N	N	N	N	N	N	N	N	N	N	N	N	N	N	N
TARGET-10-PASSUP	Discovery	TARGET-10-PASSUP-03					N	N	N	N	N	N	N	N	N	N	N	N	N	N	N	N	N	N	N	N	N	N	N	N	N	N	N	N	N	N	N	N	N	N	N	N	N	N	N	N	N	N	N
TARGET-10-PASSXJ	Discovery	TARGET-10-PASSXJ-03	TARGET-10-PASSXJ-04	TARGET-10-PASSXJ-03	TARGET-10-PASSXJ-10	TARGET-10-PASSXJ-04	Y	Y	Y	Y	Y	Y	N	N	Y	Y	Y	N	N	N	N	N	N	N	N	N	N	N	Y	Y	Y	Y	Y	Y	N	Y	Y	Y	N	N	N	N	N	N	N	N	N	N	N
TARGET-10-PASUBW	Discovery	TARGET-10-PASUBW-09	TARGET-10-PASUBW-04	TARGET-10-PASUBW-09	TARGET-10-PASUBW-10	TARGET-10-PASUBW-04	Y	Y	Y	Y	Y	Y	N	N	Y	Y	Y	N	N	N	N	N	N	N	N	N	N	N	Y	Y	Y	Y	Y	Y	N	Y	Y	Y	N	N	N	N	N	N	N	N	N	N	N
TARGET-10-PASVUW	Discovery	TARGET-10-PASVUW-03	TARGET-10-PASVUW-04				N	N	N	N	N	N	N	N	N	N	N	N	N	N	N	N	N	N	N	N	N	N	N	N	N	N	N	N	N	N	N	N	N	N	N	N	N	N	N	N	N	N	N
TARGET-10-PASYGM	Discovery	TARGET-10-PASYGM-03		TARGET-10-PASYGM-03	TARGET-10-PASYGM-10		N	N	N	N	N	N	N	N	N	N	N	N	N	N	N	N	N	N	N	N	N	N	Y	Y	Y	Y	Y	Y	N	N	N	N	N	N	N	N	N	N	N	N	N	N	N
TARGET-10-PASYRH	Discovery	TARGET-10-PASYRH-03	TARGET-10-PASYRH-04				N	N	N	N	N	N	N	N	N	N	N	N	N	N	N	N	N	N	N	N	N	N	N	N	N	N	N	N	N	N	N	N	N	N	N	N	N	N	N	N	N	N	N
TARGET-10-PATBYK	Validation	TARGET-10-PATBYK-09		TARGET-10-PATBYK-09	TARGET-10-PATBYK-10		Y	Y	Y	Y	Y	Y	N	N	N	N	N	N	N	N
TARGET-10-PATCDM	Validation	TARGET-10-PATCDM-09		TARGET-10-PATCDM-09	TARGET-10-PATCDM-10	TARGET-10-PATCDM-40	Y	Y	Y	Y	Y	Y	N	N	N	N	N	N	N	N
TARGET-10-PATCTI	Discovery	TARGET-10-PATCTI-09	TARGET-10-PATCTI-04	TARGET-10-PATCTI-09	TARGET-10-PATCTI-10	TARGET-10-PATCTI-04	Y	Y	Y	Y	Y	Y	N	N	Y	Y	Y	N	N	N	N	N	N	N	N	N	N	N	Y	Y	Y	Y	Y	Y	N	Y	Y	Y	N	N	N	N	N	N	N	N	N	N	N
TARGET-10-PATEEN	Discovery	TARGET-10-PATEEN-03					N	N	N	N	N	N	N	N	N	N	N	N	N	N	N	N	N	N	N	N	N	N	N	N	N	N	N	N	N	N	N	N	N	N	N	N	N	N	N	N	N	N	N
TARGET-10-PATEFF	Validation	TARGET-10-PATEFF-09		TARGET-10-PATEFF-09	TARGET-10-PATEFF-14		Y	Y	Y	Y	Y	Y	N	N	N	N	N	N	N	N
TARGET-10-PATEHZ	Validation	TARGET-10-PATEHZ-03		TARGET-10-PATEHZ-03	TARGET-10-PATEHZ-10		Y	Y	Y	Y	Y	Y	N	N	N	N	N	N	N	N
TARGET-10-PATEIT	Validation	TARGET-10-PATEIT-09		TARGET-10-PATEIT-09	TARGET-10-PATEIT-14		Y	Y	Y	Y	Y	Y	N	N	N	N	N	N	N	N
TARGET-10-PATENL	Validation	TARGET-10-PATENL-09		TARGET-10-PATENL-09	TARGET-10-PATENL-10	TARGET-10-PATENL-04	Y	Y	Y	Y	Y	Y	N	N	N	N	N	N	N	N
TARGET-10-PATISC	Discovery	TARGET-10-PATISC-09	TARGET-10-PATISC-04	TARGET-10-PATISC-09	TARGET-10-PATISC-10		N	N	N	N	N	N	N	N	N	N	N	N	N	N	N	N	N	N	N	N	N	N	Y	Y	Y	Y	Y	Y	N	N	N	N	N	N	N	N	N	N	N	N	N	N	N
TARGET-10-PATJZK	Validation	TARGET-10-PATJZK-09		TARGET-10-PATJZK-09	TARGET-10-PATJZK-10		Y	Y	Y	Y	Y	Y	N	N	N	N	N	N	N	N
TARGET-10-PATKVD	Validation	TARGET-10-PATKVD-09		TARGET-10-PATKVD-09	TARGET-10-PATKVD-10		Y	Y	Y	Y	Y	Y	N	N	N	N	N	N	N	N
TARGET-10-PATRGV	Validation	TARGET-10-PATRGV-09		TARGET-10-PATRGV-09	TARGET-10-PATRGV-10		Y	Y	Y	Y	Y	Y	N	N	N	N	N	N	N	N
TARGET-10-PATSAH	Discovery	TARGET-10-PATSAH-09	TARGET-10-PATSAH-04				N	N	N	N	N	N	N	N	N	N	N	N	N	N	N	N	N	N	N	N	N	N	N	N	N	N	N	N	N	N	N	N	N	N	N	N	N	N	N	N	N	N	N
TARGET-10-PATTEE	Discovery	TARGET-10-PATTEE-03	TARGET-10-PATTEE-04	TARGET-10-PATTEE-03	TARGET-10-PATTEE-10	TARGET-10-PATTEE-04	Y	Y	Y	Y	Y	Y	N	N	Y	Y	Y	N	N	N	N	N	N	N	N	N	N	N	Y	Y	Y	Y	Y	Y	N	Y	Y	Y	N	N	N	N	N	N	N	N	N	N	N
TARGET-10-PAUBTC	Validation	TARGET-10-PAUBTC-09		TARGET-10-PAUBTC-09	TARGET-10-PAUBTC-10		Y	Y	Y	Y	Y	Y	N	N	N	N	N	N	N	N
TARGET-10-PANBXW	Discovery	TARGET-10-PANBXW-09		TARGET-10-PANBXW-09	TARGET-10-PANBXW-14		Y	Y	Y	Y	Y	Y	N	N	N	N	N	N	N	N	N	N	N	N	N	N	N	N	N	N	N	N	N	N	N	N	N	N	N	N	N	N	N	N	N	N	N	N	N
TARGET-10-PANDBX	Discovery, Dicentric	TARGET-10-PANDBX-09		TARGET-10-PANDBX-09	TARGET-10-PANDBX-14		Y	Y	Y	Y	Y	Y	N	N	N	N	N	N	N	N	N	N	N	N	N	N	N	N	Y [BCCA]	Y [BCCA]	Y [BCCA]	Y [BCCA]	N	N	N	N	N	N	N	N	N	N	N	N	N	N	N	N	N
TARGET-10-PANDCF	Discovery	TARGET-10-PANDCF-03	TARGET-10-PANDCF-04	TARGET-10-PANDCF-09	TARGET-10-PANDCF-14		Y	Y	Y	Y	Y	Y	N	N	N	N	N	N	N	N	N	N	N	N	N	N	N	N	N	N	N	N	N	N	N	N	N	N	N	N	N	N	N	N	N	N	N	N	N
TARGET-10-PANDRS	Discovery	TARGET-10-PANDRS-09					N	N	N	N	N	N	N	N	N	N	N	N	N	N	N	N	N	N	N	N	N	N	N	N	N	N	N	N	N	N	N	N	N	N	N	N	N	N	N	N	N	N	N
TARGET-10-PANDWE	Discovery	TARGET-10-PANDWE-03	TARGET-10-PANDWE-04	TARGET-10-PANDWE-03	TARGET-10-PANDWE-14	TARGET-10-PANDWE-04	N	N	N	N	N	N	N	N	N	N	N	N	N	N	N	N	N	N	N	N	N	N	Y	Y	Y	Y	Y	Y	N	Y	Y	Y	N	N	N	N	N	N	N	N	N	N	N
TARGET-10-PANFNZ	Discovery	TARGET-10-PANFNZ-03		TARGET-10-PANFNZ-09	TARGET-10-PANFNZ-14		Y	Y	Y	Y	Y	Y	N	N	N	N	N	N	N	N	N	N	N	N	N	N	N	N	Y	Y	Y	Y	Y	Y	N	N	N	N	N	N	N	N	N	N	N	N	N	N	N
TARGET-10-PANKAK	Discovery	TARGET-10-PANKAK-09	TARGET-10-PANKAK-04	TARGET-10-PANKAK-09	TARGET-10-PANKAK-10	TARGET-10-PANKAK-04	N	N	N	N	N	N	N	N	N	N	N	N	N	N	N	N	N	N	N	N	N	N	Y	Y	Y	Y	Y	Y	N	Y	Y	Y	N	N	N	N	N	N	N	N	N	N	N
TARGET-10-PANRVB	Discovery	TARGET-10-PANRVB-09		TARGET-10-PANRVB-09	TARGET-10-PANRVB-14		Y	Y	Y	Y	Y	Y	N	N	N	N	N	N	N	N	N	N	N	N	N	N	N	N	N	N	N	N	N	N	N	N	N	N	N	N	N	N	N	N	N	N	N	N	N
TARGET-10-PANSDA	Discovery	TARGET-10-PANSDA-09	TARGET-10-PANSDA-04	TARGET-10-PANSDA-09	TARGET-10-PANSDA-14	TARGET-10-PANSDA-04	Y	Y	Y	Y	Y	Y	N	N	N	N	N	N	N	N	N	N	N	N	N	N	N	N	Y	Y	Y	Y	Y	Y	N	Y	Y	Y	N	N	N	N	N	N	N	N	N	N	N
TARGET-10-PANSHK	Discovery	TARGET-10-PANSHK-09	TARGET-10-PANSHK-04	TARGET-10-PANSHK-09	TARGET-10-PANSHK-10	TARGET-10-PANSHK-04	Y	Y	Y	Y	Y	Y	N	N	Y	Y	Y	N	Y	Y	Y	N	Y	Y	Y	N	N	N	Y	Y	Y	Y	Y	Y	N	Y	Y	Y	N	N	Y	Y	Y	Y	N	N	N	N	N
TARGET-10-PANSUL	Discovery	TARGET-10-PANSUL-09		TARGET-10-PANSUL-09	TARGET-10-PANSUL-10		Y	Y	Y	Y	Y	Y	N	N	N	N	N	N	N	N	N	N	N	N	N	N	N	N	Y	Y	Y	Y	Y	Y	N	N	N	N	N	N	N	N	N	N	N	N	N	N	N
TARGET-10-PANTSM	Discovery	TARGET-10-PANTSM-09	TARGET-10-PANTSM-04	TARGET-10-PANTSM-03	TARGET-10-PANTSM-14	TARGET-10-PANTSM-04	Y	Y	Y	Y	Y	Y	N	N	Y	Y	Y	N	Y	Y	Y	N	Y	Y	Y	N	N	N	N	N	N	N	N	N	N	N	N	N	N	N	Y	Y	Y	Y	N	N	N	Y	Y
TARGET-10-PANUHA	Discovery	TARGET-10-PANUHA-09		TARGET-10-PANUHA-09	TARGET-10-PANUHA-10		Y	Y	Y	Y	Y	Y	N	N	N	N	N	N	Y	Y	Y	N	N	N	N	N	N	N	Y	Y	Y	Y	Y	Y	N	N	N	N	N	N	N	N	N	N	N	N	N	N	N
TARGET-10-PANUKN	Discovery	TARGET-10-PANUKN-09	TARGET-10-PANUKN-04	TARGET-10-PANUKN-03	TARGET-10-PANUKN-10	TARGET-10-PANUKN-04	Y	Y	Y	Y	Y	Y	N	N	N	N	N	N	N	N	N	N	N	N	N	N	N	N	Y	Y	Y	Y	Y	Y	N	Y	Y	Y	N	N	N	N	N	N	N	N	N	N	N
TARGET-10-PANUSN	Discovery	TARGET-10-PANUSN-03	TARGET-10-PANUSN-04	TARGET-10-PANUSN-09	TARGET-10-PANUSN-14	TARGET-10-PANUSN-04	Y	Y	Y	Y	Y	Y	N	N	Y	Y	Y	N	Y	Y	Y	N	Y	Y	Y	N	N	N	Y	Y	Y	Y	Y	Y	N	N	N	N	N	N	N	N	N	N	N	N	N	N	N
TARGET-10-PANVIC	Discovery	TARGET-10-PANVIC-09		TARGET-10-PANVIC-09	TARGET-10-PANVIC-14		N	N	N	N	N	N	N	N	N	N	N	N	Y	Y	Y	N	N	N	N	N	N	N	N	N	N	N	N	N	N	N	N	N	N	N	Y	Y	Y	Y	N	N	N	N	N
TARGET-10-PANWHJ	Discovery	TARGET-10-PANWHJ-09	TARGET-10-PANWHJ-04	TARGET-10-PANWHJ-09	TARGET-10-PANWHJ-10	TARGET-10-PANWHJ-04	Y	Y	Y	Y	Y	Y	N	N	Y	Y	Y	N	Y	Y	Y	N	Y	Y	Y	N	N	N	Y	Y	Y	Y	Y	Y	N	Y	Y	Y	N	N	N	N	N	N	N	N	N	N	N
TARGET-10-PANWYH	Discovery, Dicentric	TARGET-10-PANWYH-09		TARGET-10-PANWYH-09	TARGET-10-PANWYH-10		Y	Y	Y	Y	Y	Y	N	N	N	N	N	N	Y	Y	Y	N	N	N	N	N	N	N	Y Y [BCCA]	Y Y [BCCA]	Y Y [BCCA]	Y Y [BCCA]	Y	Y	N	N	N	N	N	N	Y	Y	Y	Y	N	N	N	N	N
TARGET-10-PANYGB	Discovery	TARGET-10-PANYGB-09	TARGET-10-PANYGB-04	TARGET-10-PANYGB-09	TARGET-10-PANYGB-14	TARGET-10-PANYGB-04	Y	Y	Y	Y	Y	Y	N	N	Y	Y	Y	N	Y	Y	Y	N	Y	Y	Y	N	N	N	Y	Y	Y	Y	Y	Y	N	Y	Y	Y	N	N	Y	Y	Y	Y	N	N	N	N	N
TARGET-10-PANYZE	Discovery	TARGET-10-PANYZE-09		TARGET-10-PANYZE-09	TARGET-10-PANYZE-14		Y	Y	Y	Y	Y	Y	N	N	N	N	N	N	Y	Y	Y	N	N	N	N	N	N	N	Y	Y	Y	Y	Y	Y	N	N	N	N	N	N	Y	Y	Y	Y	N	N	N	N	N
TARGET-10-PANZPJ	Discovery	TARGET-10-PANZPJ-09	TARGET-10-PANZPJ-04	TARGET-10-PANZPJ-09	TARGET-10-PANZPJ-10	TARGET-10-PANZPJ-04	Y	Y	Y	Y	Y	Y	N	N	N	N	N	N	N	N	N	N	N	N	N	N	N	N	Y	Y	Y	Y	Y	Y	N	Y	Y	Y	N	N	N	N	N	N	N	N	N	N	N
TARGET-10-PANZXC	Discovery	TARGET-10-PANZXC-09		TARGET-10-PANZXC-09	TARGET-10-PANZXC-10	TARGET-10-PANZXC-04	Y	Y	Y	Y	Y	Y	N	N	Y	Y	Y	N	Y	Y	Y	N	Y	Y	Y	N	N	N	Y	Y	Y	Y	Y	Y	N	Y	Y	Y	N	N	N	N	N	N	N	N	N	N	N
TARGET-10-PAPAGK	Discovery	TARGET-10-PAPAGK-09	TARGET-10-PAPAGK-04	TARGET-10-PAPAGK-03	TARGET-10-PAPAGK-10	TARGET-10-PAPAGK-04	Y	Y	Y	Y	Y	Y	N	N	Y	Y	Y	N	Y	Y	Y	N	Y	Y	Y	N	N	N	Y	Y	Y	Y	Y	Y	N	Y	Y	Y	N	N	Y	Y	Y	Y	N	N	N	Y	Y
TARGET-10-PAPAIZ	Discovery	TARGET-10-PAPAIZ-09		TARGET-10-PAPAIZ-09	TARGET-10-PAPAIZ-10		Y	Y	Y	Y	Y	Y	N	N	N	N	N	N	Y	Y	Y	N	N	N	N	N	N	N	Y	Y	Y	Y	Y	Y	N	N	N	N	N	N	N	N	N	N	N	N	N	N	N
TARGET-10-PAPBCI	Discovery	TARGET-10-PAPBCI-09		TARGET-10-PAPBCI-09	TARGET-10-PAPBCI-10		Y	Y	Y	Y	Y	Y	N	N	N	N	N	N	N	N	N	N	N	N	N	N	N	N	N	N	N	N	N	N	N	N	N	N	N	N	N	N	N	N	N	N	N	N	N
TARGET-10-PAPCVA	Discovery	TARGET-10-PAPCVA-09		TARGET-10-PAPCVA-09	TARGET-10-PAPCVA-14		Y	Y	Y	Y	Y	Y	N	N	N	N	N	N	N	N	N	N	N	N	N	N	N	N	N	N	N	N	N	N	N	N	N	N	N	N	N	N	N	N	N	N	N	N	N
TARGET-10-PAPCVZ	Discovery	TARGET-10-PAPCVZ-03	TARGET-10-PAPCVZ-04	TARGET-10-PAPCVZ-09	TARGET-10-PAPCVZ-10	TARGET-10-PAPCVZ-04	Y	Y	Y	Y	Y	Y	N	N	Y	Y	Y	N	Y	Y	Y	N	Y	Y	Y	N	N	N	Y	Y	Y	Y	Y	Y	N	Y	Y	Y	N	N	N	N	N	N	N	N	N	N	N
TARGET-10-PAPDEE	Discovery	TARGET-10-PAPDEE-09	TARGET-10-PAPDEE-04	TARGET-10-PAPDEE-09	TARGET-10-PAPDEE-14		Y	Y	Y	Y	Y	Y	N	N	N	N	N	N	N	N	N	N	N	N	N	N	N	N	N	N	N	N	N	N	N	N	N	N	N	N	N	N	N	N	N	N	N	N	N
TARGET-10-PAPDKJ	Discovery	TARGET-10-PAPDKJ-09	TARGET-10-PAPDKJ-04	TARGET-10-PAPDKJ-09	TARGET-10-PAPDKJ-10	TARGET-10-PAPDKJ-04	Y	Y	Y	Y	Y	Y	N	N	Y	Y	Y	N	Y	Y	Y	N	Y	Y	Y	N	N	N	Y	Y	Y	Y	Y	Y	N	Y	Y	Y	N	N	N	N	N	N	N	N	N	N	N
TARGET-10-PAPDUF	Discovery	TARGET-10-PAPDUF-09		TARGET-10-PAPDUF-09	TARGET-10-PAPDUF-10		Y	Y	Y	Y	Y	Y	N	N	N	N	N	N	Y	Y	Y	N	N	N	N	N	N	N	Y	Y	Y	Y	Y	Y	N	N	N	N	N	N	N	N	N	N	N	N	N	N	N
TARGET-10-PAPDUV	Discovery	TARGET-10-PAPDUV-09	TARGET-10-PAPDUV-04	TARGET-10-PAPDUV-09	TARGET-10-PAPDUV-10	TARGET-10-PAPDUV-04	Y	Y	Y	Y	Y	Y	N	N	Y	Y	Y	N	Y	Y	Y	N	Y	Y	Y	N	N	N	Y	Y	Y	Y	Y	Y	N	Y	Y	Y	N	N	Y	Y	Y	Y	N	N	N	N	N
TARGET-10-PAPDWT	Discovery	TARGET-10-PAPDWT-09	TARGET-10-PAPDWT-04	TARGET-10-PAPDWT-09	TARGET-10-PAPDWT-10	TARGET-10-PAPDWT-04	Y	Y	Y	Y	Y	Y	N	N	Y	Y	Y	N	Y	Y	Y	N	Y	Y	Y	N	N	N	Y	Y	Y	Y	Y	Y	N	Y	Y	Y	N	N	N	N	N	N	N	N	N	N	N
TARGET-10-PAPEAB	Discovery	TARGET-10-PAPEAB-09	TARGET-10-PAPEAB-04	TARGET-10-PAPEAB-03	TARGET-10-PAPEAB-10	TARGET-10-PAPEAB-04	Y	Y	Y	Y	Y	Y	N	N	Y	Y	Y	N	N	N	N	N	N	N	N	N	N	N	Y	Y	Y	Y	Y	Y	N	Y	Y	Y	N	N	N	N	N	N	N	N	N	N	N
TARGET-10-PAPECF	Discovery	TARGET-10-PAPECF-09	TARGET-10-PAPECF-04	TARGET-10-PAPECF-09	TARGET-10-PAPECF-10	TARGET-10-PAPECF-04	Y	Y	Y	Y	Y	Y	N	N	Y	Y	Y	N	Y	Y	Y	N	Y	Y	Y	N	N	N	Y	Y	Y	Y	Y	Y	N	Y	Y	Y	N	N	N	N	N	N	N	N	N	N	N
TARGET-10-PAPEFH	Discovery	TARGET-10-PAPEFH-09	TARGET-10-PAPEFH-04	TARGET-10-PAPEFH-03	TARGET-10-PAPEFH-14	TARGET-10-PAPEFH-04	Y	Y	Y	Y	Y	Y	N	N	Y	Y	Y	N	Y	Y	Y	N	Y	Y	Y	N	N	N	N	N	N	N	N	N	N	N	N	N	N	N	Y	Y	Y	Y	N	N	N	Y	Y
TARGET-10-PAPEGV	Discovery	TARGET-10-PAPEGV-09	TARGET-10-PAPEGV-04	TARGET-10-PAPEGV-09	TARGET-10-PAPEGV-10		Y	Y	Y	Y	Y	Y	N	N	N	N	N	N	N	N	N	N	N	N	N	N	N	N	N	N	N	N	N	N	N	N	N	N	N	N	N	N	N	N	N	N	N	N	N
TARGET-10-PAPELE	Discovery	TARGET-10-PAPELE-09		TARGET-10-PAPELE-09	TARGET-10-PAPELE-14		Y	Y	Y	Y	Y	Y	N	N	N	N	N	N	N	N	N	N	N	N	N	N	N	N	N	N	N	N	N	N	N	N	N	N	N	N	N	N	N	N	N	N	N	N	N
TARGET-10-PAPERG	Discovery	TARGET-10-PAPERG-09	TARGET-10-PAPERG-04	TARGET-10-PAPERG-09	TARGET-10-PAPERG-10		Y	Y	Y	Y	Y	Y	N	N	N	N	N	N	N	N	N	N	N	N	N	N	N	N	N	N	N	N	N	N	N	N	N	N	N	N	N	N	N	N	N	N	N	N	N
TARGET-10-PAPESW	Discovery	TARGET-10-PAPESW-09		TARGET-10-PAPESW-09	TARGET-10-PAPESW-10		Y	Y	Y	Y	Y	Y	N	N	N	N	N	N	Y	Y	Y	N	N	N	N	N	N	N	Y	Y	Y	Y	Y	Y	N	N	N	N	N	N	N	N	N	N	N	N	N	N	N
TARGET-10-PAPGFP	Discovery	TARGET-10-PAPGFP-09	TARGET-10-PAPGFP-04	TARGET-10-PAPGFP-09	TARGET-10-PAPGFP-10	TARGET-10-PAPGFP-04	Y	Y	Y	Y	Y	Y	N	N	Y	Y	Y	N	Y	Y	Y	N	Y	Y	Y	N	N	N	Y	Y	Y	Y	Y	Y	N	N	N	N	N	N	N	N	N	N	N	N	N	N	N
TARGET-10-PAPGNC	Discovery	TARGET-10-PAPGNC-03		TARGET-10-PAPGNC-03	TARGET-10-PAPGNC-10		Y	Y	Y	Y	Y	Y	N	N	N	N	N	N	N	N	N	N	N	N	N	N	N	N	Y	Y	Y	Y	Y	Y	N	N	N	N	N	N	N	N	N	N	N	N	N	N	N
TARGET-10-PAPGYC	Discovery	TARGET-10-PAPGYC-09		TARGET-10-PAPGYC-09	TARGET-10-PAPGYC-14	TARGET-10-PAPGYC-04	Y	Y	Y	Y	Y	Y	N	N	N	N	N	N	Y	Y	Y	N	N	N	N	N	N	N	Y	Y	Y	Y	Y	Y	N	Y	Y	Y	N	N	N	N	N	N	N	N	N	N	N
TARGET-10-PAPHGD	Discovery	TARGET-10-PAPHGD-09		TARGET-10-PAPHGD-09	TARGET-10-PAPHGD-10		Y	Y	Y	Y	Y	Y	N	N	N	N	N	N	N	N	N	N	N	N	N	N	N	N	Y	Y	Y	Y	Y	Y	N	N	N	N	N	N	N	N	N	N	N	N	N	N	N
TARGET-10-PAPIDY	Discovery	TARGET-10-PAPIDY-09	TARGET-10-PAPIDY-04	TARGET-10-PAPIDY-09	TARGET-10-PAPIDY-10	TARGET-10-PAPIDY-04	Y	Y	Y	Y	Y	Y	N	N	Y	Y	Y	N	Y	Y	Y	N	Y	Y	Y	N	N	N	Y	Y	Y	Y	Y	Y	N	Y	Y	Y	N	N	N	N	N	N	N	N	N	N	N
TARGET-10-PAPISG	Discovery	TARGET-10-PAPISG-03	TARGET-10-PAPISG-04	TARGET-10-PAPISG-03	TARGET-10-PAPISG-14	TARGET-10-PAPISG-04	Y	Y	Y	Y	Y	Y	N	N	Y	Y	Y	N	Y	Y	Y	N	Y	Y	Y	N	N	N	Y	Y	Y	Y	Y	Y	N	Y	Y	Y	N	N	N	N	N	N	N	N	N	N	N
TARGET-10-PAPJHB	Discovery	TARGET-10-PAPJHB-09	TARGET-10-PAPJHB-04	TARGET-10-PAPJHB-09	TARGET-10-PAPJHB-10	TARGET-10-PAPJHB-04	Y	Y	Y	Y	Y	Y	N	N	Y	Y	Y	N	Y	Y	Y	N	Y	Y	Y	N	N	N	Y	Y	Y	Y	Y	Y	N	Y	Y	Y	N	N	N	N	N	N	N	N	N	N	N
TARGET-10-PAPJHR	Discovery	TARGET-10-PAPJHR-09	TARGET-10-PAPJHR-04	TARGET-10-PAPJHR-09	TARGET-10-PAPJHR-10	TARGET-10-PAPJHR-04	Y	Y	Y	Y	Y	Y	N	N	Y	Y	Y	N	N	N	N	N	N	N	N	N	N	N	Y	Y	Y	Y	Y	Y	N	Y	Y	Y	N	N	N	N	N	N	N	N	N	N	N
TARGET-10-PAPJIB	Discovery	TARGET-10-PAPJIB-09	TARGET-10-PAPJIB-04	TARGET-10-PAPJIB-03	TARGET-10-PAPJIB-14	TARGET-10-PAPJIB-04	Y	Y	Y	Y	Y	Y	N	N	Y	Y	Y	N	N	N	N	N	N	N	N	N	N	N	Y	Y	Y	Y	Y	Y	N	Y	Y	Y	N	N	Y	Y	Y	Y	N	N	N	Y	Y
TARGET-10-PAPJXI	Discovery	TARGET-10-PAPJXI-09	TARGET-10-PAPJXI-04	TARGET-10-PAPJXI-09	TARGET-10-PAPJXI-10	TARGET-10-PAPJXI-04	Y	Y	Y	Y	Y	Y	N	N	Y	Y	Y	N	Y	Y	Y	N	Y	Y	Y	N	N	N	Y	Y	Y	Y	Y	Y	N	Y	Y	Y	N	N	N	N	N	N	N	N	N	N	N
TARGET-10-PAPKGY	Discovery	TARGET-10-PAPKGY-09	TARGET-10-PAPKGY-04	TARGET-10-PAPKGY-09		TARGET-10-PAPKGY-04	N	N	N	N	N	N	N	N	N	N	N	N	Y	Y	Y	N	Y	Y	Y	N	N	N	N	N	N	N	N	N	N	N	N	N	N	N	N	N	N	N	N	N	N	N	N
TARGET-10-PAPKNC	Discovery	TARGET-10-PAPKNC-09		TARGET-10-PAPKNC-09	TARGET-10-PAPKNC-14		Y	Y	Y	Y	Y	Y	N	N	N	N	N	N	Y	Y	Y	N	N	N	N	N	N	N	Y	Y	Y	Y	Y	Y	N	N	N	N	N	N	N	N	N	N	N	N	N	N	N
TARGET-10-PAPLDM	Discovery	TARGET-10-PAPLDM-09	TARGET-10-PAPLDM-04	TARGET-10-PAPLDM-09	TARGET-10-PAPLDM-10	TARGET-10-PAPLDM-04	Y	Y	Y	Y	Y	Y	N	N	Y	Y	Y	N	Y	Y	Y	N	Y	Y	Y	N	N	N	Y	Y	Y	Y	Y	Y	N	Y	Y	Y	N	N	N	N	N	N	N	N	N	N	N
TARGET-10-PAPLTZ	Discovery	TARGET-10-PAPLTZ-09	TARGET-10-PAPLTZ-04	TARGET-10-PAPLTZ-09	TARGET-10-PAPLTZ-10	TARGET-10-PAPLTZ-04	Y	Y	Y	Y	Y	Y	N	N	Y	Y	Y	N	Y	Y	Y	N	Y	Y	Y	N	N	N	Y	Y	Y	Y	Y	Y	N	Y	Y	Y	N	N	N	N	N	N	N	N	N	N	N
TARGET-10-PAPLUG	Discovery	TARGET-10-PAPLUG-09	TARGET-10-PAPLUG-04	TARGET-10-PAPLUG-09	TARGET-10-PAPLUG-14	TARGET-10-PAPLUG-04	Y	Y	Y	Y	Y	Y	N	N	Y	Y	Y	N	Y	Y	Y	N	Y	Y	Y	N	N	N	Y	Y	Y	Y	Y	Y	N	Y	Y	Y	N	N	N	N	N	N	N	N	N	N	N
TARGET-10-PAPMVB	Discovery	TARGET-10-PAPMVB-09	TARGET-10-PAPMVB-04	TARGET-10-PAPMVB-09	TARGET-10-PAPMVB-14	TARGET-10-PAPMVB-04	Y	Y	Y	Y	Y	Y	N	N	Y	Y	Y	N	Y	Y	Y	N	Y	Y	Y	N	N	N	Y	Y	Y	Y	Y	Y	N	Y	Y	Y	N	N	N	N	N	N	N	N	N	N	N
TARGET-10-PAPNFY	Discovery	TARGET-10-PAPNFY-03	TARGET-10-PAPNFY-04	TARGET-10-PAPNFY-03	TARGET-10-PAPNFY-14	TARGET-10-PAPNFY-04	Y	Y	Y	Y	Y	Y	N	N	Y	Y	Y	N	N	N	N	N	N	N	N	N	N	N	Y	Y	Y	Y	Y	Y	N	Y	Y	Y	N	N	N	N	N	N	N	N	N	N	N
TARGET-10-PAPNMY	Discovery	TARGET-10-PAPNMY-09	TARGET-10-PAPNMY-04	TARGET-10-PAPNMY-09	TARGET-10-PAPNMY-10	TARGET-10-PAPNMY-04	Y	Y	Y	Y	Y	Y	N	N	Y	Y	Y	N	Y	Y	Y	N	Y	Y	Y	N	N	N	Y	Y	Y	Y	Y	Y	N	Y	Y	Y	N	N	N	N	N	N	N	N	N	N	N
TARGET-10-PAPNZE	Discovery	TARGET-10-PAPNZE-09					N	N	N	N	N	N	N	N	N	N	N	N	N	N	N	N	N	N	N	N	N	N	N	N	N	N	N	N	N	N	N	N	N	N	N	N	N	N	N	N	N	N	N
TARGET-10-PAPPHL	Discovery	TARGET-10-PAPPHL-09	TARGET-10-PAPPHL-04	TARGET-10-PAPPHL-09	TARGET-10-PAPPHL-10	TARGET-10-PAPPHL-04	Y	Y	Y	Y	Y	Y	N	N	Y	Y	Y	N	Y	Y	Y	N	Y	Y	Y	N	N	N	N	N	N	N	N	N	N	N	N	N	N	N	N	N	N	N	N	N	N	N	N
TARGET-10-PAPSPG	Discovery	TARGET-10-PAPSPG-09	TARGET-10-PAPSPG-04	TARGET-10-PAPSPG-03	TARGET-10-PAPSPG-10	TARGET-10-PAPSPG-04	Y	Y	Y	Y	Y	Y	N	N	Y	Y	Y	N	Y	Y	Y	N	Y	Y	Y	N	N	N	Y	Y	Y	Y	Y	Y	N	Y	Y	Y	N	N	Y	Y	Y	Y	N	N	N	Y	Y
TARGET-10-PAPTHJ	Discovery	TARGET-10-PAPTHJ-03	TARGET-10-PAPTHJ-04	TARGET-10-PAPTHJ-03	TARGET-10-PAPTHJ-10	TARGET-10-PAPTHJ-04	Y	Y	Y	Y	Y	Y	N	N	Y	Y	Y	N	Y	Y	Y	N	Y	Y	Y	N	N	N	Y	Y	Y	Y	Y	Y	N	N	N	N	N	N	N	N	N	N	N	N	N	N	N
TARGET-10-PAPUDR	Discovery	TARGET-10-PAPUDR-09		TARGET-10-PAPUDR-09			N	N	N	N	N	N	N	N	N	N	N	N	Y	Y	Y	N	N	N	N	N	N	N	N	N	N	N	N	N	N	N	N	N	N	N	N	N	N	N	N	N	N	N	N
TARGET-10-PAPVTA	Discovery	TARGET-10-PAPVTA-09	TARGET-10-PAPVTA-04	TARGET-10-PAPVTA-09	TARGET-10-PAPVTA-10	TARGET-10-PAPVTA-04	Y	Y	Y	Y	Y	Y	N	N	Y	Y	Y	N	Y	Y	Y	N	Y	Y	Y	N	N	N	Y	Y	Y	Y	Y	Y	N	Y	Y	Y	N	N	N	N	N	N	N	N	N	N	N
TARGET-10-PAPXED	Discovery	TARGET-10-PAPXED-09	TARGET-10-PAPXED-04	TARGET-10-PAPXED-09	TARGET-10-PAPXED-10	TARGET-10-PAPXED-04	Y	Y	Y	Y	Y	Y	N	N	Y	Y	Y	N	N	N	N	N	N	N	N	N	N	N	N	N	N	N	N	N	N	N	N	N	N	N	N	N	N	N	N	N	N	N	N
TARGET-10-PARAKF	Discovery	TARGET-10-PARAKF-09	TARGET-10-PARAKF-04	TARGET-10-PARAKF-03	TARGET-10-PARAKF-10	TARGET-10-PARAKF-04	Y	Y	Y	Y	Y	Y	N	N	Y	Y	Y	N	Y	Y	Y	N	N	N	N	N	N	N	Y	Y	Y	Y	Y	Y	N	Y	Y	Y	N	N	Y	Y	Y	Y	N	N	N	Y	Y
TARGET-10-PARBDN	Discovery	TARGET-10-PARBDN-03	TARGET-10-PARBDN-04	TARGET-10-PARBDN-09	TARGET-10-PARBDN-10	TARGET-10-PARBDN-04	Y	Y	Y	Y	Y	Y	N	N	Y	Y	Y	N	N	N	N	N	N	N	N	N	N	N	N	N	N	N	N	N	N	N	N	N	N	N	N	N	N	N	N	N	N	N	N
TARGET-10-PARBVI	Discovery	TARGET-10-PARBVI-09	TARGET-10-PARBVI-04	TARGET-10-PARBVI-09	TARGET-10-PARBVI-10	TARGET-10-PARBVI-04	Y	Y	Y	Y	Y	Y	N	N	Y	Y	Y	N	Y	Y	Y	N	Y	Y	Y	N	N	N	Y	Y	Y	Y	Y	Y	N	Y	Y	Y	N	N	N	N	N	N	N	N	N	N	N
TARGET-10-PARCHB	Discovery	TARGET-10-PARCHB-03		TARGET-10-PARCHB-03	TARGET-10-PARCHB-10		Y	Y	Y	Y	Y	Y	N	N	N	N	N	N	Y	Y	Y	N	N	N	N	N	N	N	Y	Y	Y	Y	Y	Y	N	N	N	N	N	N	N	N	N	N	N	N	N	N	N
TARGET-10-PARFVZ	Discovery	TARGET-10-PARFVZ-09	TARGET-10-PARFVZ-04				N	N	N	N	N	N	N	N	N	N	N	N	N	N	N	N	N	N	N	N	N	N	N	N	N	N	N	N	N	N	N	N	N	N	N	N	N	N	N	N	N	N	N
TARGET-10-PARGFL	Validation	TARGET-10-PARGFL-09		TARGET-10-PARGFL-09	TARGET-10-PARGFL-10	TARGET-10-PARGFL-04	Y	Y	Y	Y	Y	Y	N	N	N	N	N	N	N	N
TARGET-10-PARGFV	Discovery	TARGET-10-PARGFV-03	TARGET-10-PARGFV-04	TARGET-10-PARGFV-03	TARGET-10-PARGFV-14	TARGET-10-PARGFV-04	Y	Y	Y	Y	Y	Y	N	N	Y	Y	Y	N	Y	Y	Y	N	Y	Y	Y	N	N	N	Y	Y	Y	Y	Y	Y	N	Y	Y	Y	N	N	N	N	N	N	N	N	N	N	N
TARGET-10-PARGVZ	Discovery	TARGET-10-PARGVZ-03	TARGET-10-PARGVZ-04	TARGET-10-PARGVZ-03	TARGET-10-PARGVZ-14	TARGET-10-PARGVZ-04	Y	Y	Y	Y	Y	Y	N	N	Y	Y	Y	N	Y	Y	Y	N	Y	Y	Y	N	N	N	Y	Y	Y	Y	Y	Y	N	Y	Y	Y	N	N	N	N	N	N	N	N	N	N	N
TARGET-10-PARHUM	Discovery	TARGET-10-PARHUM-09		TARGET-10-PARHUM-09	TARGET-10-PARHUM-10		Y	Y	Y	Y	Y	Y	N	N	N	N	N	N	N	N	N	N	N	N	N	N	N	N	Y	Y	Y	Y	Y	Y	N	N	N	N	N	N	N	N	N	N	N	N	N	N	N
TARGET-10-PARJZZ	Discovery	TARGET-10-PARJZZ-09	TARGET-10-PARJZZ-04	TARGET-10-PARJZZ-03	TARGET-10-PARJZZ-10	TARGET-10-PARJZZ-04	Y	Y	Y	Y	Y	Y	N	N	Y	Y	Y	N	N	N	N	N	N	N	N	N	N	N	Y	Y	Y	Y	Y	Y	N	Y	Y	Y	N	N	Y	Y	Y	Y	N	N	N	Y	Y
TARGET-10-PARLEK	Discovery	TARGET-10-PARLEK-03		TARGET-10-PARLEK-03	TARGET-10-PARLEK-10		Y	Y	Y	Y	Y	Y	N	N	N	N	N	N	Y	Y	Y	N	N	N	N	N	N	N	Y	Y	Y	Y	Y	Y	N	N	N	N	N	N	N	N	N	N	N	N	N	N	N
TARGET-10-PARLZG	Discovery	TARGET-10-PARLZG-03	TARGET-10-PARLZG-04	TARGET-10-PARLZG-03	TARGET-10-PARLZG-14	TARGET-10-PARLZG-04	Y	Y	Y	Y	Y	Y	N	N	Y	Y	Y	N	N	N	N	N	N	N	N	N	N	N	Y	Y	Y	Y	Y	Y	N	Y	Y	Y	N	N	N	N	N	N	N	N	N	N	N
TARGET-10-PARNMF	Discovery	TARGET-10-PARNMF-03	TARGET-10-PARNMF-04	TARGET-10-PARNMF-03	TARGET-10-PARNMF-10	TARGET-10-PARNMF-04	Y	Y	Y	Y	Y	Y	N	N	Y	Y	Y	N	N	N	N	N	N	N	N	N	N	N	Y	Y	Y	Y	Y	Y	N	Y	Y	Y	N	N	N	N	N	N	N	N	N	N	N
TARGET-10-PARNSH	Discovery	TARGET-10-PARNSH-03	TARGET-10-PARNSH-04	TARGET-10-PARNSH-03	TARGET-10-PARNSH-14	TARGET-10-PARNSH-04	Y	Y	Y	Y	Y	Y	N	N	Y	Y	Y	N	N	N	N	N	N	N	N	N	N	N	Y	Y	Y	Y	Y	Y	N	Y	Y	Y	N	N	N	N	N	N	N	N	N	N	N
TARGET-10-PARNTW	Discovery	TARGET-10-PARNTW-09					N	N	N	N	N	N	N	N	N	N	N	N	N	N	N	N	N	N	N	N	N	N	N	N	N	N	N	N	N	N	N	N	N	N	N	N	N	N	N	N	N	N	N
TARGET-10-PARSGC	Discovery	TARGET-10-PARSGC-03		TARGET-10-PARSGC-03	TARGET-10-PARSGC-10		N	N	N	N	N	N	N	N	N	N	N	N	N	N	N	N	N	N	N	N	N	N	Y	Y	Y	Y	Y	Y	N	N	N	N	N	N	N	N	N	N	N	N	N	N	N
TARGET-10-PARSJG	Validation	TARGET-10-PARSJG-09		TARGET-10-PARSJG-09	TARGET-10-PARSJG-10		Y	Y	Y	Y	Y	Y	N	N	N	N	N	N	N	N
TARGET-10-PARSZH	Discovery	TARGET-10-PARSZH-09	TARGET-10-PARSZH-04	TARGET-10-PARSZH-09	TARGET-10-PARSZH-14	TARGET-10-PARSZH-04	Y	Y	Y	Y	Y	Y	N	N	Y	Y	Y	N	N	N	N	N	N	N	N	N	N	N	Y	Y	Y	Y	Y	Y	N	Y	Y	Y	N	N	N	N	N	N	N	N	N	N	N
TARGET-10-PARTKL	Discovery	TARGET-10-PARTKL-09		TARGET-10-PARTKL-09	TARGET-10-PARTKL-14	TARGET-10-PARTKL-04	Y	Y	Y	Y	Y	Y	N	N	Y	Y	Y	N	N	N	N	N	N	N	N	N	N	N	Y	Y	Y	Y	Y	Y	N	Y	Y	Y	N	N	N	N	N	N	N	N	N	N	N
TARGET-10-PARWVN	Discovery	TARGET-10-PARWVN-03		TARGET-10-PARWVN-03	TARGET-10-PARWVN-10	TARGET-10-PARWVN-04	Y	Y	Y	Y	Y	Y	N	N	N	N	N	N	N	N	N	N	N	N	N	N	N	N	Y	Y	Y	Y	Y	Y	N	Y	Y	Y	N	N	N	N	N	N	N	N	N	N	N
TARGET-10-PARXVS	Validation	TARGET-10-PARXVS-09		TARGET-10-PARXVS-09	TARGET-10-PARXVS-10		Y	Y	Y	Y	Y	Y	N	N	N	N	N	N	N	N
TARGET-10-PASCIU	Discovery	TARGET-10-PASCIU-03		TARGET-10-PASCIU-03	TARGET-10-PASCIU-10		N	N	N	N	N	N	N	N	N	N	N	N	N	N	N	N	N	N	N	N	N	N	Y	Y	Y	Y	Y	Y	N	N	N	N	N	N	N	N	N	N	N	N	N	N	N
TARGET-10-PATDFE	Validation	TARGET-10-PATDFE-09		TARGET-10-PATDFE-09	TARGET-10-PATDFE-10		Y	Y	Y	Y	Y	Y	N	N	N	N	N	N	N	N
TARGET-10-PATLPN	Validation	TARGET-10-PATLPN-03		TARGET-10-PATLPN-03	TARGET-10-PATLPN-10		Y	Y	Y	Y	Y	Y	N	N	N	N	N	N	N	N
TARGET-10-PATSIY	Validation	TARGET-10-PATSIY-09		TARGET-10-PATSIY-09	TARGET-10-PATSIY-10		Y	Y	Y	Y	Y	Y	N	N	N	N	N	N	N	N
		89
[truncated: 45 more columns]
