# Supplementary material for: Genetic and Epigenetic Biomarkers Associated with Early Relapse in Pediatric Acute Lymphoblastic Leukemia: A Focused Bioinformatics Study on DNA-Repair Genes
Source: Biomedicines. 2024 Aug 5;12(8):1766. doi: 10.3390/biomedicines12081766 (PMC11351110; doi:10.3390/biomedicines12081766)
Supplement: Supplementary file 1 [file biomedicines-12-01766-s001.zip › biomedicines-3107212-supplementary/biomedicines-3107212-supplementary/Supplementary Table 5 genetic alteration status.xlsx]

## Sheet: Sheet1
Gene	Cytoband	early relapse	late relapse	Log Ratio	p-Value	Enriched in
FANCG	9p13.3	3 (4.05%)	0 (0.00%)	>10	0.0558	early relapse
UBE2T	1q32.1	2 (2.70%)	0 (0.00%)	>10	0.147	early relapse
RAD52	12p13.33	5 (6.76%)	4 (3.39%)	1	0.232	early relapse
PARP1	1q42.12	2 (2.70%)	1 (0.85%)	1.67	0.33	early relapse
PMS2	7p22.1	2 (2.70%)	1 (0.85%)	1.67	0.33	early relapse
RPA2	1p35.3	1 (1.35%)	0 (0.00%)	>10	0.385	early relapse
ZSWIM7	17p12	1 (1.35%)	0 (0.00%)	>10	0.385	early relapse
SHLD2	10q23.2	1 (1.35%)	0 (0.00%)	>10	0.385	early relapse
RAD50	5q31.1	1 (1.35%)	0 (0.00%)	>10	0.385	early relapse
PRKDC	8q11.21	1 (1.35%)	0 (0.00%)	>10	0.385	early relapse
NEIL3	4q34.3	2 (2.70%)	2 (1.69%)	0.67	0.5	early relapse
GTF2H2	5q13.2	2 (2.70%)	2 (1.69%)	0.67	0.5	early relapse
SWI5	9q34.11	2 (2.70%)	2 (1.69%)	0.67	0.5	early relapse
MSH6	2p16.3	1 (1.35%)	1 (0.85%)	0.67	0.624	early relapse
RPA3	7p21.3	1 (1.35%)	1 (0.85%)	0.67	0.624	early relapse
ERCC3	2q14.3	1 (1.35%)	1 (0.85%)	0.67	0.624	early relapse
GTF2E2	8p12	1 (1.35%)	1 (0.85%)	0.67	0.624	early relapse
LIG1	19q13.33	1 (1.35%)	1 (0.85%)	0.67	0.624	early relapse
MMS19	10q24.1	1 (1.35%)	1 (0.85%)	0.67	0.624	early relapse
RAD54B	8q22.1	1 (1.35%)	1 (0.85%)	0.67	0.624	early relapse
NBN	8q21.3	1 (1.35%)	1 (0.85%)	0.67	0.624	early relapse
MUS81	11q13	1 (1.35%)	1 (0.85%)	0.67	0.624	early relapse
BRCA2	13q13.1	1 (1.35%)	1 (0.85%)	0.67	0.624	early relapse
FANCA	16q24.3	1 (1.35%)	6 (5.08%)	-1.91	0.174	late relapse
RAD23A	19p13.13	0 (0.00%)	3 (2.54%)	<-10	0.23	late relapse
XAB2	19p13.2	0 (0.00%)	3 (2.54%)	<-10	0.23	late relapse
SWSAP1	19p13.2	0 (0.00%)	3 (2.54%)	<-10	0.23	late relapse
APEX1	14q11.2	1 (1.35%)	5 (4.24%)	-1.65	0.253	late relapse
PARP2	14q11.2	1 (1.35%)	5 (4.24%)	-1.65	0.253	late relapse
CETN2	Xq28	0 (0.00%)	2 (1.69%)	<-10	0.376	late relapse
GTF2H3	12q24.31	0 (0.00%)	2 (1.69%)	<-10	0.376	late relapse
MPG	16p13.3	2 (2.70%)	5 (4.24%)	-0.65	0.45	late relapse
NTHL1	16p13.3	1 (1.35%)	3 (2.54%)	-0.91	0.5	late relapse
EME2	16p13.3	1 (1.35%)	3 (2.54%)	-0.91	0.5	late relapse
SLX4	16p13.3	1 (1.35%)	3 (2.54%)	-0.91	0.5	late relapse
NEIL2	8p23.1	0 (0.00%)	1 (0.85%)	<-10	0.615	late relapse
LIG3	17q12	0 (0.00%)	1 (0.85%)	<-10	0.615	late relapse
MSH4	1p31.1	0 (0.00%)	1 (0.85%)	<-10	0.615	late relapse
MSH5	6p21.33	0 (0.00%)	1 (0.85%)	<-10	0.615	late relapse
PMS1	2q32.2	0 (0.00%)	1 (0.85%)	<-10	0.615	late relapse
XPA	9q22.33	0 (0.00%)	1 (0.85%)	<-10	0.615	late relapse
DDB1	11q12.2	0 (0.00%)	1 (0.85%)	<-10	0.615	late relapse
GTF2H5	6q25.3	0 (0.00%)	1 (0.85%)	<-10	0.615	late relapse
ERCC5	13q33.1	0 (0.00%)	1 (0.85%)	<-10	0.615	late relapse
ERCC8	5q12.1	0 (0.00%)	1 (0.85%)	<-10	0.615	late relapse
HELQ	4q21.23	0 (0.00%)	1 (0.85%)	<-10	0.615	late relapse
XRCC3	14q32.33	0 (0.00%)	1 (0.85%)	<-10	0.615	late relapse
BARD1	2q35	0 (0.00%)	1 (0.85%)	<-10	0.615	late relapse
ABRAXAS1	4q21.23	0 (0.00%)	1 (0.85%)	<-10	0.615	late relapse
XRCC5	2q35	0 (0.00%)	1 (0.85%)	<-10	0.615	late relapse
LIG4	13q33.3	0 (0.00%)	1 (0.85%)	<-10	0.615	late relapse
NHEJ1	2q35	0 (0.00%)	1 (0.85%)	<-10	0.615	late relapse
FANCM	14q21.2	0 (0.00%)	1 (0.85%)	<-10	0.615	late relapse
FAAP100	17q25.3	0 (0.00%)	1 (0.85%)	<-10	0.615	late relapse
PARG	10q11.23	1 (1.35%)	2 (1.69%)	-0.33	0.67	late relapse
RPA1	17p13.3	1 (1.35%)	2 (1.69%)	-0.33	0.67	late relapse
PDS5B	13q13.1	1 (1.35%)	2 (1.69%)	-0.33	0.67	late relapse
FAAP20	1p36.33	1 (1.35%)	2 (1.69%)	-0.33	0.67	late relapse
