# Supplementary material for: Genetic and Epigenetic Biomarkers Associated with Early Relapse in Pediatric Acute Lymphoblastic Leukemia: A Focused Bioinformatics Study on DNA-Repair Genes
Source: Biomedicines. 2024 Aug 5;12(8):1766. doi: 10.3390/biomedicines12081766 (PMC11351110; doi:10.3390/biomedicines12081766)
Supplement: Supplementary file 1 [file biomedicines-12-01766-s001.zip › biomedicines-3107212-supplementary/biomedicines-3107212-supplementary/Supplementary Table 6 Methylation status.xlsx]

## Sheet: Sheet1
Gene	Cytoband	early relapse group	late relapse group	Log Ratio	p-Value	Higher methylation in
BRCA1	17q21.31	-0.78	-0.53	-0.26	0.005048	late relapse group
PMS2	7p22.1	-0.86	-0.69	-0.17	0.00901	late relapse group
BRIP1	17q23.2	2.43	2.7	-0.27	0.0367	late relapse group
XRCC1	19q13.31	1.62	2.04	-0.42	0.0453	late relapse group
DDB1	11q12.2	2.71	3.01	-0.3	0.0494	late relapse group
RBBP8	18q11.2	1.84	2.15	-0.32	0.0533	late relapse group
MNAT1	14q23.1	3.3	3.67	-0.38	0.0562	late relapse group
EME1	17q21.33	-0.35	-0.11	-0.23	0.0733	late relapse group
RPA2	1p35.3	0.06	0.24	-0.18	0.0885	late relapse group
NEIL3	4q34.3	1.08	1.32	-0.24	0.0963	late relapse group
CCNH	5q14.3	3.25	3.49	-0.24	0.106	late relapse group
BRCA2	13q13.1	1.45	1.64	-0.18	0.154	late relapse group
RAD23A	19p13.13	1.95	2.17	-0.23	0.163	late relapse group
PRKDC	8q11.21	-0.59	-0.49	-0.1	0.166	late relapse group
ERCC6	10q11.23	0.49	0.74	-0.25	0.167	late relapse group
XAB2	19p13.2	0.93	1.18	-0.25	0.197	late relapse group
RAD23B	9q31.2	0.17	0.38	-0.21	0.198	late relapse group
MLH1	3p22.2	-0.88	-0.6	-0.29	0.209	late relapse group
NTHL1	16p13.3	-0.29	-0.14	-0.14	0.227	late relapse group
NEIL2	8p23.1	2.34	2.48	-0.14	0.228	late relapse group
ERCC4	16p13.12	2.96	3.14	-0.19	0.229	late relapse group
RAD50	5q31.1	-1.04	-0.92	-0.12	0.261	late relapse group
XRCC6	22q13.2	-0.44	-0.22	-0.22	0.271	late relapse group
RAD51B	14q24.1	-0.17	-0.04	-0.14	0.273	late relapse group
XRCC5	2q35	2.55	2.91	-0.36	0.275	late relapse group
FANCD2	3p25.3	-0.85	-0.74	-0.1	0.278	late relapse group
RAD51	15q15.1	-0.8	-0.73	-0.07	0.356	late relapse group
ALKBH3	11p11.2	-1.09	-0.99	-0.11	0.45	late relapse group
MUTYH	1p34.1	-0.26	-0.08	-0.18	0.455	late relapse group
FANCG	9p13.3	-1.21	-1.14	-0.08	0.456	late relapse group
PAXIP1	7q36.2	0.13	0.19	-0.06	0.474	late relapse group
FANCE	6p21.31	0.23	0.33	-0.1	0.481	late relapse group
GTF2H1	11p15.1	-1.39	-1.25	-0.13	0.486	late relapse group
GTF2H4	6p21.33	-0.06	0.03	-0.1	0.496	late relapse group
PARP1	1q42.12	-1.6	-1.49	-0.11	0.558	late relapse group
MLH3	14q24.3	0.07	0.14	-0.06	0.579	late relapse group
ERCC2	19q13.32	-1.63	-1.57	-0.06	0.655	late relapse group
RPA3	7p21.3	-0.61	-0.57	-0.04	0.662	late relapse group
RPA1	17p13.3	-0.93	-0.88	-0.05	0.682	late relapse group
SMUG1	12q13.13	0.87	0.94	-0.07	0.694	late relapse group
HFM1	1p22.2	-0.58	-0.55	-0.03	0.73	late relapse group
SPIDR	8q11.21	-0.69	-0.67	-0.02	0.755	late relapse group
MSH2	2p21-p16.3	2.87	2.91	-0.05	0.823	late relapse group
APEX2	Xp11.21	-1.43	-1.39	-0.04	0.882	late relapse group
UBE2T	1q32.1	0.13	0.13	0	0.939	late relapse group
XRCC3	14q32.33	-1.28	-1.26	-0.01	0.955	late relapse group
MSH3	5q14.1	-1.47	-1.46	0	0.961	late relapse group
OGG1	3p25.3	-0.37	-0.37	-0.01	0.973	late relapse group
MBD4	3q21.3	-0.44	-0.44	0	0.995	late relapse group
SHLD2	10q23.2	-0.25	-0.43	0.18	0.005573	early relapse group
NBN	8q21.3	-1.59	-1.81	0.22	0.013	early relapse group
LIG4	13q33.3	-0.7	-0.99	0.29	0.0297	early relapse group
MPG	16p13.3	0.28	-0.38	0.66	0.0331	early relapse group
SMC6	2p24.2	-1.03	-1.44	0.41	0.0497	early relapse group
ERCC3	2q14.3	0.23	-0.1	0.32	0.0615	early relapse group
RAD54B	8q22.1	-1.42	-1.6	0.18	0.0629	early relapse group
LIG3	17q12	-0.19	-0.38	0.19	0.0639	early relapse group
SMC5	9q21.12	0.13	0.04	0.09	0.0775	early relapse group
PNKP	19q13.33	0.43	0.06	0.37	0.0812	early relapse group
UVSSA	4p16.3	1.41	1.08	0.33	0.0831	early relapse group
PARP2	14q11.2	-1.77	-1.92	0.15	0.0999	early relapse group
FANCA	16q24.3	0.56	0.17	0.39	0.104	early relapse group
FANCB	Xp22.2	-0.69	-0.85	0.15	0.141	early relapse group
GTF2H5	6q25.3	-1.23	-1.39	0.15	0.15	early relapse group
CDK7	5q13.2	-0.87	-0.98	0.11	0.167	early relapse group
FANCM	14q21.2	-1.62	-1.73	0.11	0.167	early relapse group
RAD51D	17q12	-1.29	-1.4	0.11	0.238	early relapse group
DCLRE1C	10p13	-0.54	-0.62	0.08	0.241	early relapse group
RAD51C	17q22	-0.96	-1.08	0.12	0.253	early relapse group
NEIL1	15q24.2	-0.95	-1.01	0.06	0.323	early relapse group
ERCC1	19q13.32	-0.2	-0.31	0.11	0.368	early relapse group
DDB2	11p11.2	-1.01	-1.17	0.16	0.407	early relapse group
BARD1	2q35	-0.5	-0.63	0.13	0.408	early relapse group
MGMT	10q26.3	-0.82	-1.02	0.2	0.429	early relapse group
RAD52	12p13.33	0.14	0.1	0.04	0.479	early relapse group
FANCL	2p16.1	0.04	0.02	0.02	0.482	early relapse group
XRCC2	7q36.1	1.39	1.26	0.12	0.493	early relapse group
PMS1	2q32.2	0.96	0.82	0.14	0.504	early relapse group
TDP1	14q32.11	-0.65	-0.71	0.06	0.516	early relapse group
ERCC5	13q33.1	0.21	0.18	0.04	0.518	early relapse group
XPA	9q22.33	-0.25	-0.29	0.04	0.52	early relapse group
NHEJ1	2q35	-1.51	-1.64	0.13	0.555	early relapse group
MUS81	11q13	-1.55	-1.65	0.11	0.579	early relapse group
CETN2	Xq28	-1.35	-1.43	0.08	0.581	early relapse group
MSH4	1p31.1	-1.19	-1.27	0.08	0.655	early relapse group
TDG	12q23.3	0.21	0.18	0.03	0.703	early relapse group
XRCC4	5q14.2	-1.57	-1.61	0.04	0.709	early relapse group
LIG1	19q13.33	-0.96	-1.02	0.06	0.718	early relapse group
GTF2H2	5q13.2	1.19	1.12	0.07	0.754	early relapse group
PALB2	16p12.2	-0.54	-0.56	0.02	0.759	early relapse group
APEX1	14q11.2	-1.13	-1.17	0.03	0.793	early relapse group
GTF2E2	8p12	0.5	0.42	0.08	0.804	early relapse group
FANCF	11p14.3	0.21	0.17	0.04	0.807	early relapse group
DMC1	22q13.1	-0.38	-0.4	0.02	0.808	early relapse group
PARP3	3p21.2	-1.84	-1.87	0.03	0.833	early relapse group
ERCC8	5q12.1	2.11	2.05	0.07	0.838	early relapse group
EME2	16p13.3	-0.27	-0.31	0.03	0.87	early relapse group
GTF2H3	12q24.31	-1.99	-2	0.01	0.891	early relapse group
UNG	12q24.11	-0.4	-0.41	0.01	0.93	early relapse group
ALKBH2	12q24.11	-0.4	-0.41	0.01	0.93	early relapse group
FANCC	9q22.32	-1.21	-1.21	0.01	0.935	early relapse group
RAD54L	1p34.1	-0.25	-0.26	0	0.955	early relapse group
MSH6	2p16.3	-1.7	-1.71	0	0.985	early relapse group
SEM1	7q21.3	-0.68	-0.68	0	0.995	early relapse group
