# Supplementary material for: Genetic and Epigenetic Biomarkers Associated with Early Relapse in Pediatric Acute Lymphoblastic Leukemia: A Focused Bioinformatics Study on DNA-Repair Genes
Source: Biomedicines. 2024 Aug 5;12(8):1766. doi: 10.3390/biomedicines12081766 (PMC11351110; doi:10.3390/biomedicines12081766)
Supplement: Supplementary file 1 [file biomedicines-12-01766-s001.zip › biomedicines-3107212-supplementary/biomedicines-3107212-supplementary/Supplementary Table 7 downregulated miRs.xlsx]

## Sheet: Sheet1
miR	(A) Final Ali/Faris early relapse group	(B) Final Ali/Faris late relapse group	Log Ratio	p-Value	Higher expression in
hsa-miR-652-3p	111.36	185.92	<-10	0.0017	late relapse group
hsa-miR-652-5p	111.36	185.92	<-10	0.0017	late relapse group
hsa-miR-30d-3p	36206.5	49913.1	<-10	0.00175	late relapse group
hsa-miR-30d-5p	36206.5	49913.1	<-10	0.00175	late relapse group
hsa-miR-30b-3p	1034.1	1571.96	<-10	0.00245	late relapse group
hsa-miR-30b-5p	1034.1	1571.96	<-10	0.00245	late relapse group
hsa-miR-126-3p	3229.45	8114.43	<-10	0.00263	late relapse group
hsa-miR-126-5p	3229.45	8114.43	<-10	0.00263	late relapse group
hsa-miR-3065-3p	6.73	22.88	<-10	0.00551	late relapse group
hsa-miR-3065-5p	6.73	22.88	<-10	0.00551	late relapse group
hsa-miR-371a-3p	0.1	0.66	-0.56	0.006	late relapse group
hsa-miR-371a-5p	0.1	0.66	-0.56	0.006	late relapse group
hsa-miR-151b	6.42	11.72	-5.29	0.0062	late relapse group
hsa-miR-4645-3p	1.17	2.27	-1.1	0.0111	late relapse group
hsa-miR-4645-5p	1.17	2.27	-1.1	0.0111	late relapse group
hsa-miR-378d-1	0.41	0.77	-0.36	0.0115	late relapse group
hsa-miR-181b-1	12058	14819.7	<-10	0.012	late relapse group
hsa-miR-511-3p	6.36	12.36	-6	0.0124	late relapse group
hsa-miR-511-5p	6.36	12.36	-6	0.0124	late relapse group
hsa-miR-1301-3p	53.6	88.13	<-10	0.014	late relapse group
hsa-miR-1301-5p	53.6	88.13	<-10	0.014	late relapse group
hsa-miR-210-3p	483.28	822.66	<-10	0.0142	late relapse group
hsa-miR-210-5p	483.28	822.66	<-10	0.0142	late relapse group
hsa-miR-664b-3p	20.58	33.49	<-10	0.0155	late relapse group
hsa-miR-664b-5p	20.58	33.49	<-10	0.0155	late relapse group
hsa-miR-5680	0.2	0.42	-0.22	0.0165	late relapse group
hsa-miR-6857-3p	0.05	0.18	-0.13	0.019	late relapse group
hsa-miR-6857-5p	0.05	0.18	-0.13	0.019	late relapse group
hsa-miR-3657	0.02	0.09	-0.06	0.0191	late relapse group
hsa-miR-3202-2	3.25	5.08	-1.83	0.0192	late relapse group
hsa-miR-6805-3p	1.25	2.68	-1.43	0.021	late relapse group
hsa-miR-6805-5p	1.25	2.68	-1.43	0.021	late relapse group
hsa-miR-6884-3p	0.5	1.22	-0.73	0.0244	late relapse group
hsa-miR-6884-5p	0.5	1.22	-0.73	0.0244	late relapse group
hsa-miR-383-3p	2.04	65	<-10	0.0245	late relapse group
hsa-miR-383-5p	2.04	65	<-10	0.0245	late relapse group
hsa-miR-6780a-3p	0.07	0.35	-0.27	0.0256	late relapse group
hsa-miR-6780a-5p	0.07	0.35	-0.27	0.0256	late relapse group
hsa-miR-361-3p	3133.19	4151.98	<-10	0.0263	late relapse group
hsa-miR-361-5p	3133.19	4151.98	<-10	0.0263	late relapse group
hsa-miR-6781-3p	0.68	1.11	-0.43	0.0278	late relapse group
hsa-miR-6781-5p	0.68	1.11	-0.43	0.0278	late relapse group
hsa-miR-371b-3p	1.14	2.73	-1.6	0.0279	late relapse group
hsa-miR-371b-5p	1.14	2.73	-1.6	0.0279	late relapse group
hsa-miR-148b-3p	243.66	306.24	<-10	0.0282	late relapse group
hsa-miR-148b-5p	243.66	306.24	<-10	0.0282	late relapse group
hsa-miR-4683	1.18	3.46	-2.28	0.0283	late relapse group
hsa-miR-6849-3p	0.11	0.34	-0.23	0.0294	late relapse group
hsa-miR-6849-5p	0.11	0.34	-0.23	0.0294	late relapse group
hsa-miR-1468	51.08	65.94	<-10	0.0296	late relapse group
hsa-miR-6750-3p	0.37	0.83	-0.46	0.0299	late relapse group
hsa-miR-6750-5p	0.37	0.83	-0.46	0.0299	late relapse group
hsa-miR-221-3p	1232.81	1861.97	<-10	0.0305	late relapse group
hsa-miR-221-5p	1232.81	1861.97	<-10	0.0305	late relapse group
hsa-miR-6895-3p	0.3	0.88	-0.58	0.0305	late relapse group
hsa-miR-6895-5p	0.3	0.88	-0.58	0.0305	late relapse group
hsa-miR-378c	28.58	38.45	-9.86	0.0308	late relapse group
hsa-miR-4638-3p	3.51	5.05	-1.54	0.0312	late relapse group
hsa-miR-4638-5p	3.51	5.05	-1.54	0.0312	late relapse group
hsa-miR-27a-3p	546.64	774.32	<-10	0.0313	late relapse group
hsa-miR-27a-5p	546.64	774.32	<-10	0.0313	late relapse group
hsa-miR-4658	0.93	2.98	-2.05	0.0325	late relapse group
hsa-miR-374c-3p	0.08	0.36	-0.28	0.033	late relapse group
hsa-miR-374c-5p	0.08	0.36	-0.28	0.033	late relapse group
hsa-miR-4673	0.05	0.17	-0.12	0.0339	late relapse group
hsa-miR-6879-3p	1.6	2.62	-1.02	0.034	late relapse group
hsa-miR-6879-5p	1.6	2.62	-1.02	0.034	late relapse group
hsa-miR-4536-1-3p	0.25	0.63	-0.38	0.0359	late relapse group
hsa-miR-4536-1-5p	0.25	0.63	-0.38	0.0359	late relapse group
hsa-miR-32-3p	37.36	59.79	<-10	0.036	late relapse group
hsa-miR-32-5p	37.36	59.79	<-10	0.036	late relapse group
hsa-miR-3126-3p	0	0.11	-0.1	0.0385	late relapse group
hsa-miR-3126-5p	0	0.11	-0.1	0.0385	late relapse group
hsa-miR-3117-3p	0.04	0.4	-0.35	0.0388	late relapse group
hsa-miR-3117-5p	0.04	0.4	-0.35	0.0388	late relapse group
hsa-miR-7850-5p	1.76	3.38	-1.62	0.0391	late relapse group
hsa-miR-6501-3p	1.23	1.98	-0.74	0.0404	late relapse group
hsa-miR-6501-5p	1.23	1.98	-0.74	0.0404	late relapse group
hsa-miR-629-3p	154.97	242.79	<-10	0.0406	late relapse group
hsa-miR-629-5p	154.97	242.79	<-10	0.0406	late relapse group
hsa-miR-664a-3p	210.61	301.14	<-10	0.0426	late relapse group
hsa-miR-664a-5p	210.61	301.14	<-10	0.0426	late relapse group
hsa-miR-3139	0.63	1.03	-0.4	0.045	late relapse group
hsa-miR-320c-2	2.53	4.01	-1.48	0.0464	late relapse group
hsa-miR-516a-1-3p	0.01	0.07	-0.06	0.0467	late relapse group
hsa-miR-516a-1-5p	0.01	0.07	-0.06	0.0467	late relapse group
hsa-miR-935	1.51	20.25	<-10	0.0476	late relapse group
hsa-miR-7111-3p	0.04	0.17	-0.13	0.0476	late relapse group
hsa-miR-7111-5p	0.04	0.17	-0.13	0.0476	late relapse group
hsa-miR-138-1-3p	0.1	0.24	-0.14	0.0481	late relapse group
hsa-miR-138-1-5p	0.1	0.24	-0.14	0.0481	late relapse group
hsa-miR-101-1-3p	8768.42	12736.2	<-10	0.0491	late relapse group
hsa-miR-101-1-5p	8768.42	12736.2	<-10	0.0491	late relapse group
