# Supplementary material for: Genetic and Epigenetic Biomarkers Associated with Early Relapse in Pediatric Acute Lymphoblastic Leukemia: A Focused Bioinformatics Study on DNA-Repair Genes
Source: Biomedicines. 2024 Aug 5;12(8):1766. doi: 10.3390/biomedicines12081766 (PMC11351110; doi:10.3390/biomedicines12081766)
Supplement: Supplementary file 1 [file biomedicines-12-01766-s001.zip › biomedicines-3107212-supplementary/biomedicines-3107212-supplementary/Supplementary Table 8 list of miRs that target candidate genes.xlsx]

## Sheet: Sheet1
mirnaid	refseqid	genesymbol	duplex	start	end	bindingp	energy	seed	accessibility	au	phylopstem	phylopflank	me	number_of_pairings	binding_region_length	longest_consecutive_pairings	position	validated	TargetScan	miRDB
hsa-miR-126-3p	NM_001377498	NHEJ1	TCGTACCGTGAGTAATAATGCG#GCATTGTTGCCTAGCGGG#.....((((..((((((((((.#))))))))))...)))).	6314	6332	1	-19.5	0	0.00079074	0.471	0	0	-17.7329	14	18	10	3UTR		0	0
hsa-miR-148b-5p	NM_024782	NHEJ1	AAGTTCTGTTATACACTCAGGC#CCTGAGTCATCACAGAGCA#..(((((((.....(((((((.#)))))))....))))))).	7916	7935	1	-19.5	1	0.000421235	0.441	2.04268	1.1095	-14.5171	14	19	7	3UTR		0	0
hsa-miR-210-3p	NM_024782	NHEJ1	CTGTGCGTGTGACAGCGGCTGA#GGCCCTGCCACAGGCATT#..((((.((((.(((.((((..#))))))).)))).)))).	3296	3314	1	-22.8	0	1.15591e-05	0.426	-0.0504331	-0.00157426	-10.0805	15	18	7	3UTR		0	0
hsa-miR-210-3p	NM_001377498	NHEJ1	CTGTGCGTGTGACAGCGGCTGA#GGCCCTGCCACAGGCATT#..((((.((((.(((.((((..#))))))).)))).)))).	3246	3264	1	-22.8	0	1.15591e-05	0.426	0	0	-10.0805	15	18	7	3UTR		0	0
hsa-miR-221-3p	NM_024782	NHEJ1	AGCTACATTGTCTGCTGGGTTTC#GGAACCCGGGAGGCAGAGGCTG#((((...((((((.(((((((((#))))))))).)))))).)))).	7090	7112	1	-26.2	0	5.00253e-05	0.368	1.01207	1.17126	-12.3581	19	22	9	3UTR		0	0
hsa-miR-27a-3p	NM_001377498	NHEJ1	TTCACAGTGGCTAAGTTCCGC#AGCCACTGTGC#..((((((((((.........#)))))))))).	2848	2859	1	-18.2	1	0.00351412	0.5	0	0	-8.07147	10	11	10	3UTR		0	0
hsa-miR-27a-5p	NM_024782	NHEJ1	AGGGCTTAGCTGCTTGTGAGCA#CTCCCGAGTAGCTGGGATTAGATGCCTGCCACCAAGCCCG#.(((((((((((((((.(((..#))).))))))))))....................))))).	2737	2777	0.974359	-23.9	1	0.00452551	0.529	-0.191318	-0.0767416	-3.79332	18	40	10	3UTR		0	0
hsa-miR-27a-5p	NM_024782	NHEJ1	AGGGCTTAGCTGCTTGTGAGCA#CTCACTTGCAGCTCAAGTCTG#.((((((((((((..(((((..#)))))..)))))).)))))).	7497	7518	1	-25.2	1	0.00450949	0.588	3.4556	2.29902	-5.38561	17	21	6	3UTR		0	0
hsa-miR-27a-5p	NM_001377498	NHEJ1	AGGGCTTAGCTGCTTGTGAGCA#CTCCCGAGTAGCTGGGATTAGATGCCTGCCACCAAGCCCG#.(((((((((((((((.(((..#))).))))))))))....................))))).	2687	2727	1	-23.9	1	0.00452551	0.529	0	0	-3.79332	18	40	10	3UTR		0	0
hsa-miR-30b-3p	NM_024782	NHEJ1	CTGGGAGGTGGATGTTTACTTC#AAACTCCACCTCCTG#..((((((((((.((((.....#)))))))))))))).	2696	2711	1	-21.9	1	0.0191688	0.5	-0.182727	-0.142137	-6.24613	14	15	14	3UTR		0	1
hsa-miR-30b-3p	NM_001377498	NHEJ1	CTGGGAGGTGGATGTTTACTTC#AAACTCCACCTCCTG#..((((((((((.((((.....#)))))))))))))).	2646	2661	1	-21.9	1	0.0191688	0.5	0	0	-6.24613	14	15	14	3UTR		0	1
hsa-miR-3126-5p	NM_024782	NHEJ1	TGAGGGACAGATGCCAGAAGCA#GCTGCTGGGAGTCCCTTC#.(((((((...(.((((.(((.#))).)))).)))))))).	5804	5822	1	-21.7	1	0.000362185	0.559	0.172187	0.281691	-10.2061	15	18	8	3UTR		0	0
hsa-miR-3126-5p	NM_001377498	NHEJ1	TGAGGGACAGATGCCAGAAGCA#CTGGCGTTTCTGTCCTGATGTCAA#(((((((((((((((((.....#))))))..))))))))....))).	1925	1949	1	-22.3	1	0.000196283	0.632	0	0	-3.93757	17	24	8	3UTR		0	0
hsa-miR-3126-5p	NM_001377498	NHEJ1	TGAGGGACAGATGCCAGAAGCA#GCTGCTGGGAGTCCCTTC#.(((((((...(.((((.(((.#))).)))).)))))))).	5754	5772	1	-21.7	1	0.000362185	0.559	0	0	-10.2061	15	18	8	3UTR		0	0
hsa-miR-3126-5p	NM_001377498	NHEJ1	TGAGGGACAGATGCCAGAAGCA#GCTTCTAGTCTCCATCTTTCCCTGAT#(.(((((.((((((.((((((.#)))))).)....))))).))))).).	4040	4066	1	-21.4	0	0.00814071	0.544	0	0	-8.15033	18	26	6	3UTR		0	0
hsa-miR-3139	NM_024782	NHEJ1	TAGGAGCTCAACAGATGCCTGTT#ACAGGCATGAGCTACCA#..((((((((.....(((((((.#))))))))))))).)).	1886	1903	1	-21.2	1	0.000327762	0.559	0.657352	0.95047	-14.01	15	17	13	3UTR		0	0
hsa-miR-3139	NM_001377498	NHEJ1	TAGGAGCTCAACAGATGCCTGTT#ACAGGCATGAGCTACCA#..((((((((.....(((((((.#))))))))))))).)).	1836	1853	1	-21.2	1	0.000327762	0.559	0	0	-14.01	15	17	13	3UTR		0	0
hsa-miR-361-5p	NM_001377498	NHEJ1	TTATCAGAATCTCCAGGGGTAC#CCCGTGGGGATTTTT#.....((((((((((.(((...#))).)))))))))).	7568	7583	1	-19.9	0	0.000115548	0.588	0	0	-13.8986	13	15	10	3UTR		0	0
hsa-miR-371a-3p	NM_024782	NHEJ1	AAGTGCCGCCATCTTTTGAGTGT#GCTGGATGTGGTGGCGCA#..((((((((((...((.(((..#))).)).)))))))))).	7021	7039	1	-21.8	1	9.89742e-06	0.559	2.59917	1.07374	-7.83842	15	18	10	3UTR		0	0
hsa-miR-371a-3p	NM_001377498	NHEJ1	AAGTGCCGCCATCTTTTGAGTGT#GCTGGATGTGGTGGCGCA#..((((((((((...((.(((..#))).)).)))))))))).	6971	6989	1	-21.8	1	9.89742e-06	0.559	0	0	-7.83842	15	18	10	3UTR		0	0
hsa-miR-371b-5p	NM_024782	NHEJ1	ACTCAAAAGATGGCGGCACTTT#AGTTCCATTTGATGACCGCCATCATCTTTGAGA#.((((((.((((((((((....#.)).))))))))...)))))).	7735	7768	1	-22.2	1	0.00740768	0.559	3.88552	1.89356	-6.10696	16	22	8	3UTR		0	0
hsa-miR-371b-5p	NM_001377498	NHEJ1	ACTCAAAAGATGGCGGCACTTT#AGTTCCATTTGATGACCGCCATCATCTTTGAGA#.((((((.((((((((((....#.)).))))))))...)))))).	7685	7718	1	-22.2	1	0.00740768	0.559	0	0	-6.10696	16	22	8	3UTR		0	0
hsa-miR-383-3p	NM_024782	NHEJ1	ACAGCACTGCCTGGTCAGA#TCTCCACTCAGGGATCAAGAGCAGTGCTGTT#((((((((((((((((.((#.))...))))).).)))))))))).	6246	6277	1	-22.1	1	0.000137343	0.471	-0.131369	0.0508164	-3.93757	18	25	10	3UTR		0	0
hsa-miR-4638-3p	NM_001377498	NHEJ1	CCTGGACACCGCTCAGCCGGCCG#GGCCAGGGCTGGCTGGTGGGAGAAGGG#(((.....((((.(((((((((.#.)))))))))))))....))).	3575	3602	1	-30.3	0	3.63895e-05	0.441	0	0	-18.136	16	22	13	3UTR		0	0
hsa-miR-4638-5p	NM_001377498	NHEJ1	ACTCGGCTGCGGTGGACAAGT#ACTTGTCCTGCTGGGCCAAGG#.((.((((.((((((((((((#)))))))).)))))))).)).	5631	5652	1	-23.2	0	1.72229e-07	0.485	0	0	-7.88174	18	21	8	3UTR		0	0
hsa-miR-4645-3p	NM_001377498	NHEJ1	AGACAGTAGTTCTTGCCTGGTT#CAGGCATGAGCTACC#.....(((((((.((((((...#)))))).))))))).	1837	1852	1	-21.5	0	0.00040932	0.544	0	0	-14.9547	13	15	7	3UTR		0	0
hsa-miR-4645-3p	NM_001377498	NHEJ1	AGACAGTAGTTCTTGCCTGGTT#CTAGGTGAGAAACCCTGAAGTGTTCTCTGCTGTTG#.(((((((((((((((((((..#)))))))))))...............)))))))).	7887	7922	1	-21.3	1	0.000168045	0.515	0	0	-3.79332	19	35	11	3UTR		0	0
hsa-miR-4645-3p	NM_001377498	NHEJ1	AGACAGTAGTTCTTGCCTGGTT#GAGTAGGGTTCAGGGGCTGCTGG#...((((((((((((((((.((#)).))))...)))))))))))).	5739	5762	1	-21.3	0	2.73851e-05	0.515	0	0	-6.51454	18	23	12	3UTR		0	0
hsa-miR-4658	NM_024782	NHEJ1	GTGAGTGTGGATCCTGGAGGAAT#CTCCAGGACTTACCCTCATG#(((((.((((.((((((((....#)))))))).)))).))))).	2418	2438	1	-24.3	0	0.00752663	0.5	1.34081	0.914743	-8.66331	17	20	8	3UTR		0	0
hsa-miR-4658	NM_001377498	NHEJ1	GTGAGTGTGGATCCTGGAGGAAT#CTCCAGGACTTACCCTCATG#(((((.((((.((((((((....#)))))))).)))).))))).	2368	2388	1	-24.3	0	0.00752663	0.5	0	0	-8.66331	17	20	8	3UTR		0	0
hsa-miR-4673	NM_024782	NHEJ1	TCCAGGCAGGAGCCGGACTGGA#CCAGGCTGGTCTTGAACTCCTGGAC#(((((((((((.((((.((((.#)))).)))))))))....)))))).	1819	1844	1	-26	1	0.00259466	0.441	0.348738	0.313282	-7.28438	19	25	9	3UTR		0	0
hsa-miR-4673	NM_001377498	NHEJ1	TCCAGGCAGGAGCCGGACTGGA#CTAGGACAGGCATGCTCCCTGCTTGGAG#((((((((((.((((..((((.#))))..).)))......)))))))))).	3798	3826	1	-26.7	1	2.25286e-05	0.471	0	0	-6.9954	18	28	10	3UTR		0	0
hsa-miR-4673	NM_001377498	NHEJ1	TCCAGGCAGGAGCCGGACTGGA#CCAGGCTGGTCTTGAACTCCTGGAC#(((((((((((.((((.((((.#)))).)))))))))....)))))).	1769	1794	1	-26	1	0.00259466	0.441	0	0	-7.28438	19	25	9	3UTR		0	0
hsa-miR-4683	NM_001377498	NHEJ1	TGGAGATCCAGTGCTCGCCCGAT#ATCTGGGCCAGCCTACCAGGGGAACCCGGAAGAAGCACTGGAAGAGCTCCAG#(((((.((((((((((..(((..#.)))..)).))))))))....))))).	5527	5579	1	-26.4	0	1.24864e-05	0.412	0	0	-5.83853	18	27	8	3UTR		0	0
hsa-miR-511-5p	NM_024782	NHEJ1	GTGTCTTTTGCTCTGCAGTCA#TGAAGGCTGAGCAGGGGATG#..(((((((((((.((..(((#)))..)).))))))))))).	6182	6202	1	-20.2	1	0.00578929	0.397	-0.148546	-0.0741044	-5.81384	16	20	11	3UTR		0	0
hsa-miR-511-5p	NM_024782	NHEJ1	GTGTCTTTTGCTCTGCAGTCA#GGCGACAGAGCAAGACT#..((((..(((((((..(((.#)))..))))))))))).	7148	7165	1	-20.3	0	0.00764542	0.574	1.41393	0.437273	-9.04737	14	17	11	3UTR		0	0
hsa-miR-511-5p	NM_001377498	NHEJ1	GTGTCTTTTGCTCTGCAGTCA#TGAAGGCTGAGCAGGGGATG#..(((((((((((.((..(((#)))..)).))))))))))).	6132	6152	1	-20.2	1	0.00578929	0.397	0	0	-5.81384	16	20	11	3UTR		0	0
hsa-miR-511-5p	NM_001377498	NHEJ1	GTGTCTTTTGCTCTGCAGTCA#GGCGACAGAGCAAGACT#..((((..(((((((..(((.#)))..))))))))))).	7098	7115	1	-20.3	0	0.00764542	0.574	0	0	-9.04737	14	17	11	3UTR		0	0
hsa-miR-629-3p	NM_001377498	NHEJ1	GTTCTCCCAACGTAAGCCCAGC#GCTCCCCGGGGCTGGGGCTGGGGCCAGGGCTGGCTGGTGGGAGAAG#.((((((((.(((.(((((.((#.))..))))).)).).)))))))).	3554	3600	1	-23.9	1	3.15319e-05	0.412	0	0	-5.89267	18	25	8	3UTR		0	0
hsa-miR-629-5p	NM_001377498	NHEJ1	TGGGTTTACGTTGGGAGAACT#GGTTCTTCTTTCCAGTCTCCCACTGTAAACCTC#.(((((((((.((((((.(((#.))))))))).))))))))).	2259	2292	1	-24.2	1	0.0810897	0.574	0	0	-6.6181	18	21	9	3UTR		0	0
hsa-miR-6501-3p	NM_001377498	NHEJ1	CCAGAGCAGCCTGCGGTAACAGT#TTGTTGCCTAGGCTGGAGTACAATCGCACAATTTTGGC#(((((((((((((.((((((((.#)))))))))))))))................)))))).	2601	2639	1	-23.3	1	0.0236916	0.515	0	0	-4.79441	21	38	15	3UTR		0	0
hsa-miR-6501-5p	NM_024782	NHEJ1	AGTTGCCAGGGCTGCCTTTGGT#TGGAAGGCAGAGCTGGTAATA#.((((((((..((((((((.(.#).))))))))..)))))))).	6430	6451	1	-25.9	1	0.000218866	0.603	0.0423139	0.226098	-7.86061	17	21	8	3UTR		0	0
hsa-miR-6501-5p	NM_001377498	NHEJ1	AGTTGCCAGGGCTGCCTTTGGT#TGGAAGGCAGAGCTGGTAATA#.((((((((..((((((((.(.#).))))))))..)))))))).	6380	6401	1	-25.9	1	0.000218866	0.603	0	0	-7.86061	17	21	8	3UTR		0	0
hsa-miR-652-3p	NM_024782	NHEJ1	AATGGCGCCACTAGGGTTGTG#CAGGACCCTAGAGTGTGCTGTG#.((((((((.((((((((.((#)).)))))))).).))))))).	2521	2543	0.961538	-24	1	0.00722764	0.485	0.0548018	0.201378	-5.03583	18	22	8	3UTR		0	0
hsa-miR-652-3p	NM_001377498	NHEJ1	AATGGCGCCACTAGGGTTGTG#CAGGACCCTAGAGTGTGCTGTG#.((((((((.((((((((.((#)).)))))))).).))))))).	2471	2493	0.961538	-24	1	0.00722764	0.485	0	0	-5.03583	18	22	8	3UTR		0	0
hsa-miR-664a-5p	NM_024782	NHEJ1	ACTGGCTAGGGAAAATGATTGGAT#TCCCATTTTCCCAAGCCC#...((((.(((((((((...(((.#)))))))))))).)))).	4363	4381	1	-21.8	0	0.701018	0.5	3.15122	3.19844	-8.82818	16	18	12	3UTR		0	0
hsa-miR-664b-3p	NM_001377498	NHEJ1	TTCATTTGCCTCCCAGCCTACA#TGGGAGGCTGAGGCAGGTGGAT#((((((((((((..(((((.((#))..))))))))))))))))).	6874	6896	1	-24	1	4.70355e-06	0.441	0	0	-6.08354	19	22	17	3UTR		0	0
hsa-miR-664b-5p	NM_024782	NHEJ1	TGGGCTAAGGGAGATGATTGGGTA#ACCCAATTCACTTCCTTCACTGGGTCCCAC#(((((((((((((..((((((((.#))))))))..))))))).....)).)))).	1440	1470	1	-24.8	1	0.000184019	0.515	0.116079	0.224679	-5.52986	21	30	8	3UTR		0	0
hsa-miR-664b-5p	NM_001377498	NHEJ1	TGGGCTAAGGGAGATGATTGGGTA#GCCCTTACCTCCTCCTTAGCCCAC#(((((((((((.((.(...((((.#))))...).)).))))))))))).	4327	4351	1	-27.1	1	0.119333	0.441	0	0	-8.01983	18	24	11	3UTR		0	0
hsa-miR-664b-5p	NM_001377498	NHEJ1	TGGGCTAAGGGAGATGATTGGGTA#CCTATATCTCCCTTCCTGGTCAGCAATATAGCCCAT#((((((((((((((((..((((..#)))))))))))))...............))))))).	7520	7556	1	-26	1	0.00931043	0.515	0	0	-3.93757	20	36	13	3UTR		0	0
hsa-miR-664b-5p	NM_001377498	NHEJ1	TGGGCTAAGGGAGATGATTGGGTA#ACCCAATTCACTTCCTTCACTGGGTCCCAC#(((((((((((((..((((((((.#))))))))..))))))).....)).)))).	1390	1420	1	-24.8	1	0.000184019	0.515	0	0	-5.52986	21	30	8	3UTR		0	0
hsa-miR-6750-5p	NM_024782	NHEJ1	CAGGGAACAGCTGGGTGAGCTGCT#GGCACTTCATCCTGGCTTTTCCCTC#.((((((.(((((((((((.((((#)))).))))))).)))).)))))).	6144	6169	1	-27.8	1	0.0729082	0.456	-0.173517	-0.166977	-6.10696	21	25	7	3UTR		0	0
hsa-miR-6750-5p	NM_001377498	NHEJ1	CAGGGAACAGCTGGGTGAGCTGCT#GGCACTTCATCCTGGCTTTTCCCTC#.((((((.(((((((((((.((((#)))).))))))).)))).)))))).	6094	6119	1	-27.8	1	0.0729082	0.456	0	0	-6.10696	21	25	7	3UTR		0	0
hsa-miR-6750-5p	NM_001377498	NHEJ1	CAGGGAACAGCTGGGTGAGCTGCT#GGGGGGTTCCCAGCTGCATTGATGCCCTGG#(((((..((((((((.((.((.((#)).)).))))))))))........))))).	5052	5082	1	-27.2	0	0.000291658	0.426	0	0	-7.61527	19	30	10	3UTR		0	0
hsa-miR-6780a-3p	NM_001377498	NHEJ1	CTCCTCTGTTTTCTTTCCTAG#CTAGGCCCTTAGATACAGAGGGGA#(((((((((..(((..(((((#))))).....))).))))))))).	4993	5017	1	-21.1	1	0.0342193	0.559	0	0	-8.97335	17	24	9	3UTR		0	0
hsa-miR-6781-3p	NM_024782	NHEJ1	TGCCTCTTTTCCACGGCCTCAG#GAGGCTGTGGCAGATTGTGGGCT#.((((..(((((((((((((..#)))))))))).)))....)))).	7233	7256	1	-26.4	0	0.00100422	0.456	0.710001	1.01698	-7.23797	17	23	10	3UTR		0	0
hsa-miR-6805-3p	NM_024782	NHEJ1	TTGCTCTGCTCCCCCGCCCCCAG#CTGGAAGAGCTCCAGGGTGTGGGGAGCACACAGCC#..(((.(((((((((((((((((#))))..........))))).))))))))...))).	5614	5649	1	-31	0	8.69284e-05	0.426	-0.0688722	-0.0878393	-6.85796	20	35	8	3UTR		0	0
hsa-miR-6805-3p	NM_001377498	NHEJ1	TTGCTCTGCTCCCCCGCCCCCAG#CTGGAAGAGCTCCAGGGTGTGGGGAGCACACAGCC#..(((.(((((((((((((((((#))))..........))))).))))))))...))).	5564	5599	1	-31	0	8.69284e-05	0.426	0	0	-6.85796	20	35	8	3UTR		0	0
hsa-miR-6805-5p	NM_024782	NHEJ1	TAGGGGGCGGCTTGTGGAGTGT#AGGCTGTATTCCAGCCCTGCCCCCTGG#((((((((((....(((((((.#.)))))))...)))))))))).	3418	3445	1	-27.9	1	8.33136e-05	0.309	0.316383	0.0303906	-12.2551	17	22	10	3UTR		0	0
hsa-miR-6805-5p	NM_001377498	NHEJ1	TAGGGGGCGGCTTGTGGAGTGT#AGGCTGTATTCCAGCCCTGCCCCCTGG#((((((((((....(((((((.#.)))))))...)))))))))).	3368	3395	1	-27.9	1	8.33136e-05	0.309	0	0	-12.2551	17	22	10	3UTR		0	0
hsa-miR-6849-5p	NM_024782	NHEJ1	GAGTGGATAGGGGAGTGTGTGGA#CCAGATACTCCTCAGAGACCCACTTC#((((((...(((((((((.(((.#))).)))))))))......)))))).	1344	1370	1	-25.5	0	0.000646642	0.515	-0.284899	0.0923532	-8.85129	18	26	9	3UTR		0	0
hsa-miR-6849-5p	NM_001377498	NHEJ1	GAGTGGATAGGGGAGTGTGTGGA#CCAGATACTCCTCAGAGACCCACTTC#((((((...(((((((((.(((.#))).)))))))))......)))))).	1294	1320	1	-25.5	0	0.000646642	0.515	0	0	-8.85129	18	26	9	3UTR		0	0
hsa-miR-6857-3p	NM_024782	NHEJ1	TGACTGAGCTTCTCCCCACAG#CTGGGGCCCAAAACAGTAGCAGAGTTAGAATTGGGGAGTAGGGTTCAGG#...(((((((((((((((...#.)))))))..)))))))).	5754	5803	1	-23.2	0	0.00260099	0.5	0.253529	0.350365	-6.51454	15	19	8	3UTR		0	0
hsa-miR-6857-3p	NM_001377498	NHEJ1	TGACTGAGCTTCTCCCCACAG#CTGGGGCCCAAAACAGTAGCAGAGTTAGAATTGGGGAGTAGGGTTCAGG#...(((((((((((((((...#.)))))))..)))))))).	5704	5753	1	-23.2	0	0.00260099	0.5	0	0	-6.51454	15	19	8	3UTR		0	0
hsa-miR-6857-5p	NM_024782	NHEJ1	TTGGGGATTGGGTCAGGCCAGT#CTGGCTTGGGCCCCTCCCTGAGGCCCCCAGCCTGGCCCAACCCCCAC#.(((((.(((((((((((....#.))))))))))).))))).	3441	3488	1	-32.4	0	0.000706879	0.382	0.00423411	0.178298	-5.33701	16	19	11	3UTR		0	0
hsa-miR-6879-3p	NM_001377498	NHEJ1	TGTCACCCGCTCCTTGCCCAG#TGGAGTAGGGGAAGGGTGATC#.(((((((..((((((((((.#))).)))))))..))))))).	6064	6085	0.961538	-25.5	1	0.011033	0.485	0	0	-6.09222	17	21	7	3UTR		0	0
hsa-miR-6879-3p	NM_001377498	NHEJ1	TGTCACCCGCTCCTTGCCCAG#GGGCCCCTTGTGTACTCTGTACAAAGCTGGCGGGAGGAGTGGGGAA#..((.((((((((((.(((((#.)))).).)))))))))))).	4371	4417	0.980769	-28.4	0	0.00186046	0.456	0	0	-9.30909	17	21	12	3UTR		0	0
hsa-miR-6879-3p	NM_024782	NHEJ1	TGTCACCCGCTCCTTGCCCAG#GGGCCCCTTGTGTACTCTGTACAAAGCTGGCGGGAGGAGTGGGGAA#..((.((((((((((.(((((#.)))).).)))))))))))).	4421	4467	1	-28.4	0	0.00186046	0.456	3.77343	3.66959	-9.30909	17	21	12	3UTR		0	0
hsa-miR-6879-5p	NM_024782	NHEJ1	CAGGGCAGGGAAGGTGGGAGAG#TCTCCATCTTTCCCTGATTCCTGA#((((((((((((((..(((((.#)))))..)))))))))..))))).	4098	4122	1	-29.1	1	0.0170011	0.529	0.0802498	0.200439	-4.90607	19	24	9	3UTR		0	0
hsa-miR-6879-5p	NM_001377498	NHEJ1	CAGGGCAGGGAAGGTGGGAGAG#CTCCCCGCCTACCCGCCCG#..((((.(((.(((((((.(((#)))))))))).))))))).	3536	3555	1	-31.2	0	0.00306483	0.265	0	0	-9.32546	17	19	10	3UTR		0	0
hsa-miR-6879-5p	NM_001377498	NHEJ1	CAGGGCAGGGAAGGTGGGAGAG#TCTCCATCTTTCCCTGATTCCTGA#((((((((((((((..(((((.#)))))..)))))))))..))))).	4048	4072	1	-29.1	1	0.0170011	0.529	0	0	-4.90607	19	24	9	3UTR		0	0
hsa-miR-6884-3p	NM_024782	NHEJ1	CCCATCACCTTTCCGTCTCCCCT#AGGGGAGAATGGAGTAGGGGAAGGGT#(((.((.((((((((((((((((#)))))))).))))).))).)).))).	6105	6131	1	-30.4	0	0.0785802	0.441	-0.0761393	-0.0237433	-8.51328	21	26	8	3UTR		0	0
hsa-miR-6884-5p	NM_024782	NHEJ1	AGAGGCTGAGAAGGTGATGTTG#CAGGTGATCTACCTGCCTCGGCCTCC#.(((((((((.(((((((....#.))).))))..))))))))).	2848	2874	1	-24.3	1	0.00120068	0.441	-0.237517	-0.0707281	-6.6181	16	21	9	3UTR		0	0
hsa-miR-6884-5p	NM_024782	NHEJ1	AGAGGCTGAGAAGGTGATGTTG#AACTCCACCTCCTGTGTTCAAGTGATTCTCCTGCCTCAGCCTCC#.(((((((((.(((.((.....#.)).)))..))))))))).	2697	2741	1	-23.1	1	0.0242385	0.426	-0.157338	-0.151909	-7.35355	14	19	9	3UTR		0	0
hsa-miR-6884-5p	NM_001377498	NHEJ1	AGAGGCTGAGAAGGTGATGTTG#CAGGTGATCTACCTGCCTCGGCCTCC#.(((((((((.(((((((....#.))).))))..))))))))).	2798	2824	1	-24.3	1	0.00120068	0.441	0	0	-6.6181	16	21	9	3UTR		0	0
hsa-miR-6884-5p	NM_001377498	NHEJ1	AGAGGCTGAGAAGGTGATGTTG#AACTCCACCTCCTGTGTTCAAGTGATTCTCCTGCCTCAGCCTCC#.(((((((((.(((.((.....#.)).)))..))))))))).	2647	2691	1	-23.1	1	0.0242385	0.426	0	0	-7.35355	14	19	9	3UTR		0	0
hsa-miR-6895-3p	NM_024782	NHEJ1	TGTCTCTCGCCCTTGGCCTTAG#GAGGCTGAGGCGGGAGGA#..(((((((.((((((((((..#))))))))))))))))).	6782	6800	1	-26.6	1	0.00451769	0.426	0.425534	0.0315635	-6.19951	17	18	17	3UTR		0	0
hsa-miR-6895-3p	NM_001377498	NHEJ1	TGTCTCTCGCCCTTGGCCTTAG#GAGGCTGAGGCGGGAGGA#..(((((((.((((((((((..#))))))))))))))))).	6732	6750	1	-26.6	1	0.00451769	0.426	0	0	-6.19951	17	18	17	3UTR		0	0
hsa-miR-6895-5p	NM_024782	NHEJ1	CAGGGCCAGGCACAGAGTAAG#TGCTGGGATTACACGTTTGAGCCACTGTGCCTGGCCG#...((((((((((((.((...#.))..)))))))))))).	2879	2916	1	-27.6	0	5.95128e-05	0.544	0.0798568	-0.202271	-6.74759	14	18	12	3UTR		0	0
hsa-miR-6895-5p	NM_024782	NHEJ1	CAGGGCCAGGCACAGAGTAAG#CTTGCTCTTGTTGCCTAGGCTG#...((((((((((((((((((#)))))))).)).)))).)))).	2644	2666	1	-24	0	0.000239315	0.588	-0.554412	-0.0556947	-6.51454	18	22	8	3UTR		0	0
hsa-miR-6895-5p	NM_001377498	NHEJ1	CAGGGCCAGGCACAGAGTAAG#TGCTGGGATTACACGTTTGAGCCACTGTGCCTGGCCG#...((((((((((((.((...#.))..)))))))))))).	2829	2866	1	-27.6	0	5.95128e-05	0.544	0	0	-6.74759	14	18	12	3UTR		0	0
hsa-miR-6895-5p	NM_001377498	NHEJ1	CAGGGCCAGGCACAGAGTAAG#CTTGCTCTTGTTGCCTAGGCTG#...((((((((((((((((((#)))))))).)).)))).)))).	2594	2616	1	-24	0	0.000239315	0.588	0	0	-6.51454	18	22	8	3UTR		0	0
hsa-miR-7111-3p	NM_024782	NHEJ1	ATCCTCTCTTCCCTCCTCCCAG#TGGGTGACAGGAGAGGGGAGAATGGAG#.(((..(((((((((((((((.#)))).....)).)))))))))..))).	6092	6119	0.961538	-25.4	0	0.344239	0.456	0.473666	-0.0407482	-9.81332	18	27	9	3UTR		0	0
hsa-miR-7111-3p	NM_001377498	NHEJ1	ATCCTCTCTTCCCTCCTCCCAG#TGGGTGACAGGAGAGGGGAGAATGGAG#.(((..(((((((((((((((.#)))).....)).)))))))))..))).	6042	6069	0.961538	-25.4	0	0.344239	0.456	0	0	-9.81332	18	27	9	3UTR		0	0
hsa-miR-7111-5p	NM_024782	NHEJ1	TGGGGGAGGAAGGACAGGCCAT#TGGCCTGTTTGCCTAACCCCTACCCCCCTCTCCCGG#(((((((((..((((((((((.#))))))))..............))..))))))))).	6001	6037	1	-30.6	1	0.00260417	0.353	-0.0427102	0.0331576	-8.00486	19	36	9	3UTR		0	0
hsa-miR-7111-5p	NM_001377498	NHEJ1	TGGGGGAGGAAGGACAGGCCAT#TGGCCTGTTTGCCTAACCCCTACCCCCCTCTCCCGG#(((((((((..((((((((((.#))))))))..............))..))))))))).	5951	5987	1	-30.6	1	0.00260417	0.353	0	0	-8.00486	19	36	9	3UTR		0	0
hsa-miR-7111-5p	NM_001377498	NHEJ1	TGGGGGAGGAAGGACAGGCCAT#TGGCCTTGCCGGCTGGTCCCCCAT#(((((((((..((..((((((.#))))))..))..))..))))))).	3768	3792	1	-28.8	1	2.89916e-05	0.412	0	0	-9.59714	17	24	7	3UTR		0	0
hsa-miR-1301-3p	NM_001618	PARP1	TTGCAGCTGCCTGGGAGTGACTTC#GAGTCACACCCGGTGGCTCTGGTAT#.((((((((((.(((.(((((((.#))))))).))))))))))...))).	3224	3249	1	-25.3	1	9.31494e-07	0.412	0	0	-7.37318	20	25	10	3UTR	MIRT036020	0	0
hsa-miR-6857-3p	NM_001618	PARP1	TGACTGAGCTTCTCCCCACAG#CTGTGGGGAGGGGTTG#......(((((((((((((((#))))))))))))))).	3397	3413	1	-26.7	0	0.00614504	0.559	0	0	-15.5666	15	16	15	3UTR		0	0
hsa-miR-6884-3p	NM_001618	PARP1	CCCATCACCTTTCCGTCTCCCCT#GGGGAGGGGTTGTTTTGGGG#((((..((....((.(((((((.#)))))))))..))..)))).	3401	3421	1	-22.5	0	0.0357273	0.574	0	0	-19.1635	15	20	9	3UTR		0	0
hsa-miR-221-3p	NM_139178	ALKBH3	AGCTACATTGTCTGCTGGGTTTC#GAAAGCCAGCAACTCATGTTGGTA#.(((((((.((.((((((.((((#)))).))))))))..)))).))).	1427	1451	0.961538	-19.3	1	3.88121e-05	0.574	0	0	-8.19652	19	24	8	3UTR		0	0
hsa-miR-4638-3p	NM_139178	ALKBH3	CCTGGACACCGCTCAGCCGGCCG#GGCTGGTGCTGCTAGATCTCATGATGTGGCTGTTGGGA#.((.((((((((((((((((((.#)))))))..............))).)))).)))).)).	1348	1386	1	-25.6	0	0.000219259	0.471	0	0	-6.82535	20	38	7	3UTR		0	0
hsa-miR-6781-3p	NM_139178	ALKBH3	TGCCTCTTTTCCACGGCCTCAG#TGTGGCTGTTGGGAAGATGGTG#.((((((((((.((((((.((.#)).)))))).))))))).))).	1372	1394	1	-22.7	1	0.0277115	0.5	0	0	-7.14013	18	22	7	3UTR		0	1
hsa-miR-6884-3p	NM_139178	ALKBH3	CCCATCACCTTTCCGTCTCCCCT#TGGGAAGATGGTGGGG#(((((((.(((((((........#))))))).))))))).	1381	1397	1	-20.3	1	0.0187523	0.529	0	0	-6.48426	14	16	7	3UTR		0	0
